# Supplementary material for: Dual-transcriptomics on microdissected cells reveals functional specialisation of symbiont-bearing-cells and contrasted responses to nutritional stress in the cereal weevil
Source: Microbiome. 2025 Aug 6;13:182. doi: 10.1186/s40168-025-02164-0 (PMC12326831; doi:10.1186/s40168-025-02164-0)
Supplement: Supplementary file 3 — Additional file 2: Table S1. Antibodies used for immunostaining. Table S2. Dual RNA sequencing and mapping results for each replicate. Table S3. Expression levels of Sitophilus oryzae genes in the different cell types. Table S4. Expression levels of Sodalis pierantonius genes in the different cell types. Table S5. Differentially expressed genes (DEGs) of Sitophilus oryzae identified in the different cell types. Table S6. Enrichment analysis on differentially expressed genes (DEGs) of Sitophilus oryzae identified in the different cell types. Table S7. Differentially expressed genes (DEGs) of Sodalis pierantonius identified in the different cell types. Table S8. Enrichment analysis on differentially expressed genes (DEGs) of Sodalis pierantonius identified in the different cell types. [file 40168_2025_2164_MOESM2_ESM.xlsx]

## Sheet: Table S1
Table S1. Antibodies used for immunostaining. Primary antibody (column A). Antibody description (column B). Antibody host (column C). Dilution used (column D). Secondary antibody (column E).
Primary antibody	Description	Host	Dilution	Secondary antibody
Anti-Rab5	Abcam, # ab31261, Polyclonal, Drosophila Early Endosome Marker	rabbit	1/50	Donkey anti-Rabbit IgG (H+L) Highly Cross-Adsorbed Secondary, Antibody, Alexa Fluor 488, Invitrogen #A21206, RRID : AB_2535792
Anti-Rab7	Abcam, #ab50533, clone Rab7-117, Monoclonal	mouse	1/200	Goat anti-Mouse IgG (H+L) Highly Cross-Adsorbed Secondary, Antibody, Alexa Fluor Plus 488, Invitrogen #A32723, RRID : AB_ 2633275
Anti-α Tubulin	Abcam, #ab15246, Polyclonal	rabbit	1/50	Donkey anti-Rabbit IgG (H+L) Highly Cross-Adsorbed Secondary; Antibody, Alexa Fluor 488, Invitrogen #A21206, RRID : AB_2535792
Anti-β Tubulin	DSHB; Cat# E7, RRID:AB_528499, Monoclonal	mouse	1/50	Goat anti-Mouse IgG (H+L) Cross-Adsorbed Secondary Antibody, Alexa Fluor™ 568; Invitrogen #A11004, RRID : AB_ 2534072

## Sheet: Table S2
Table S2. Dual RNA sequencing and mapping results for each replicate. Peripheral bacteriocytes (PB), central bacteriocytes (CB) and epithelial cells (EC) from symbiotic insects (S) kept on grain diet (GR) starch diet (ST) and under starvation (N) and caeca cells (CC) and epithelial cells (EC) from aposymbiotic insects (A) kept on grain diet (GR) were analysed in triplicate by Dual RNA-Seq (column…
Symbiotic state	Diet	Sitophilus tissue	Replicate	Library ID	SRA Run ID	Total reads	Filtered reads	Sitophilus reads	Sitophilus reads (%)	Sodalis reads	Sodalis reads (%)
Symbiotic	Grain	Peripheral bacteriocyte	1	S-GR-PB-L1	SRR31646465	97109059	97109059	68397165	70.4334	22868933	23.5497
Symbiotic	Grain	Peripheral bacteriocyte	2	S-GR-PB-L2	SRR31646464	99766101	99766101	72729191	72.8997	22248674	22.3008
Symbiotic	Grain	Peripheral bacteriocyte	3	S-GR-PB-L3	SRR31646453	96953228	96953228	69556747	71.7426	21503939	22.1797
Symbiotic	Grain	Central bacteriocyte	1	S-GR-CB-L1	SRR31646451	100772890	100772890	88656947	87.977	6134792	6.08774
Symbiotic	Grain	Central bacteriocyte	2	S-GR-CB-L2	SRR31646450	104311287	104311287	92775480	88.941	5437870	5.21312
Symbiotic	Grain	Central bacteriocyte	3	S-GR-CB-L3	SRR31646449	101672433	101672433	92213383	90.6965	4522599	4.44821
Symbiotic	Grain	Epithelial cells	1	S-GR-EC-L1	SRR31646448	101064820	101064820	96873928	95.8533	991257	0.980813
Symbiotic	Grain	Epithelial cells	2	S-GR-EC-L2	SRR31646447	101483251	101483251	97149277	95.7294	1214729	1.19697
Symbiotic	Grain	Epithelial cells	3	S-GR-EC-L3	SRR31646446	92014324	92014324	89375152	97.1318	483968	0.52597
Aposymbiotic	Grain	Caeca cells	1	A-GR-CC-L1	SRR31646445	96612177	96612177	93840938	97.1316	2069	0.00214155
Aposymbiotic	Grain	Caeca cells	2	A-GR-CC-L2	SRR31646463	98082488	98082488	95035657	96.8936	2538	0.00258762
Aposymbiotic	Grain	Caeca cells	3	A-GR-CC-L3	SRR31646462	99084112	99084112	95567868	96.4513	1899	0.00191655
Aposymbiotic	Grain	Epithelial cells	1	A-GR-EC-L1	SRR31646461	98820224	98820224	95788695	96.9323	2698	0.00273021
Aposymbiotic	Grain	Epithelial cells	2	A-GR-EC-L2	SRR31646460	103267750	103267750	99362661	96.2185	2398	0.00232212
Aposymbiotic	Grain	Epithelial cells	3	A-GR-EC-L3	SRR31646459	95279386	95279386	81794124	85.8466	835	0.00087637
Symbiotic	Starch	Peripheral bacteriocyte	1	S-ST-PB-L1	SRR31646458	132559770	132559770	87225140	65.8006	38655416	29.1607
Symbiotic	Starch	Peripheral bacteriocyte	2	S-ST-PB-L2	SRR31646457	133027326	133027326	104267960	78.3809	23297034	17.513
Symbiotic	Starch	Peripheral bacteriocyte	3	S-ST-PB-L3	SRR31646456	132803718	132803718	92912663	69.9624	32740905	24.6536
Symbiotic	No diet	Peripheral bacteriocyte	1	S-N-PB-L1	SRR31646455	134451696	134451696	121053284	90.0348	4823977	3.58789
Symbiotic	No diet	Peripheral bacteriocyte	2	S-N-PB-L2	SRR31646454	135162521	135162521	121973687	90.2422	6214671	4.59792
Symbiotic	No diet	Peripheral bacteriocyte	3	S-N-PB-L3	SRR31646452	135820981	135820981	122388745	90.1103	4839312	3.56301

## Sheet: Table S3
Table S3. Expression levels of Sitophilus oryzae genes in the different cell types. Gene expression levels, assessed as Log10(TPM) values in peripheral bacteriocytes (PB), central bacteriocytes (CB) and epithelial cells (EP) from symbiotic insects (S) kept on grain diet (GR), starch diet (ST) and under starvation (N) and in caeca cells (CC) and epithelial cells (EC) from aposymbiotic insects (A) …
Gene ID	Protein description	Mean expression level Log10(TPM)							Expression level Log10(TPM) of each replicate
		S-GR-PB	S-GR-CB	S-GR-EC	A-GR-CC	A-GR-EC	S-ST-PB	S-N-PB	S-GR-PB-L1	S-GR-PB-L2	S-GR-PB-L3	S-GR-CB-L1	S-GR-CB-L2	S-GR-CB-L3	S-GR-EC-L1	S-GR-EC-L2	S-GR-EC-L3	A-GR-CC-L1	A-GR-CC-L2	A-GR-CC-L3	A-GR-EC-L1	A-GR-EC-L2	A-GR-EC-L3	S-ST-PB-L1	S-ST-PB-L3	S-ST-PB-L4	S-N-PB-L1	S-N-PB-L2	S-N-PB-L3
BFS52_gr01		3.79389	3.64676	3.33358	3.5278	3.53266	3.57674	3.47108	3.63771	3.93719	3.80678	3.68141	3.58929	3.66958	3.4708	3.20012	3.32981	3.6025	3.45746	3.52345	3.34581	3.49642	3.75573	3.56863	3.54091	3.62069	3.50383	3.49598	3.41343
BFS52_gr02		3.93722	3.76338	3.34931	3.64688	3.50293	3.73189	3.68489	3.84043	4.04249	3.92874	3.78933	3.69729	3.80352	3.43717	3.2645	3.34626	3.6062	3.64124	3.6932	3.43531	3.47925	3.59421	3.78343	3.65453	3.75771	3.65723	3.77936	3.61807
BFS52_gt01		1.06311	0.795078	0.605755	0.643835	0.507355	0.324811	0.394935	1.16068	1.03642	0.992233	0.896326	0.591051	0.897858	0.632091	0.386161	0.799015	0.909292	0.522765	0.499446	0.528863	0.150617	0.842583	0.863101	-0.163115	0.274446	0.496867	0.360302	0.327635
BFS52_gt02		2.32649	2.6001	1.60011	2.11143	1.56214	2.46955	2.30195	2.70219	1.99677	2.28049	2.61928	2.48046	2.70056	1.65408	1.80071	1.34555	2.17016	2.04147	2.12266	1.75162	1.60766	1.32713	2.48882	2.50896	2.41089	2.22182	2.40538	2.27865
BFS52_gt03		2.65129	2.74365	1.76998	2.39102	1.92897	2.41045	2.48864	2.82948	2.5682	2.5562	2.84776	2.5833	2.79988	1.86947	1.66133	1.77914	2.33856	2.30233	2.53218	1.98333	1.97329	1.83029	2.43475	2.47899	2.31759	2.51749	2.54306	2.40539
BFS52_gt04		0.0297142	0.109671	-0.0346917	0.798797	0.352392	0.2701	-0.0130203	0	0	0.0891426	0.516114	-0.187101	0	0	0	-0.104075	0.800148	0.522765	1.07348	0.307015	0.451647	0.298515	0	0.137915	0.672386	0	0.235364	-0.274425
BFS52_gt05		4.62855	4.79045	4.29531	4.5562	4.25547	4.79313	4.58469	4.88833	4.52696	4.47035	4.79587	4.68484	4.89063	4.28833	4.33658	4.26102	4.59074	4.50435	4.5735	4.3358	4.38004	4.05058	4.78663	5.02068	4.57207	4.55689	4.57037	4.6268
BFS52_gt06		3.13272	3.2211	2.36551	2.85665	2.61347	3.02658	2.87283	3.36897	2.99848	3.0307	3.2599	3.05549	3.34792	2.4841	2.35115	2.26127	2.84788	2.82429	2.89777	2.64446	2.63507	2.56088	3.13693	2.99055	2.95225	2.92081	2.86692	2.83076
BFS52_gt07		2.92837	2.90223	2.29052	2.74845	2.58594	2.81439	2.70425	2.90389	3.02069	2.86053	2.9418	2.82634	2.93857	2.3993	2.13913	2.33314	2.66226	2.65895	2.92413	2.57483	2.60973	2.57327	2.87335	2.8047	2.76514	2.66574	2.78996	2.65704
BFS52_gt08		2.62511	2.85401	2.11822	2.46709	2.01922	2.60942	2.50269	2.92351	2.42316	2.52864	2.88626	2.67797	2.99781	2.10351	2.32339	1.92776	2.40406	2.41296	2.58425	2.28203	2.02344	1.7522	2.69164	2.62012	2.5165	2.42854	2.55996	2.51957
BFS52_gt09		2.91662	2.94005	2.25304	2.66594	2.45012	2.78401	2.72329	2.94074	2.96733	2.84179	2.99094	2.85331	2.97589	2.28379	2.26262	2.21269	2.65665	2.62958	2.71158	2.4044	2.42899	2.51698	2.79765	2.75904	2.79533	2.72591	2.72599	2.71798
BFS52_gt10		2.30258	2.26628	1.48977	2.0266	1.74654	2.11575	1.99286	2.4198	2.28846	2.19948	2.33018	2.1354	2.33327	1.57647	1.43408	1.45876	1.93471	1.93584	2.20927	1.78091	1.64851	1.8102	2.26321	2.22902	1.85501	2.11441	2.02484	1.83932
BFS52_gt11		0.207645	-0.124206	0	0.107179	0	0.195983	0	0.219601	0	0.403334	-0.169694	0	-0.202924	0	0	0	0	0.410988	-0.0894521	0	0	0	0.450294	-0.149954	0.287607	0	0	0
BFS52_gt12		0.224172	0.167155	0	0	0	0.0414164	0	-0.0814291	0.350612	0.403334	0.675404	-0.173939	0	0	0	0	0	0	0	0	0	0	0.274203	-0.149954	0	0	0	0
BFS52_gt13		0.188755	0.136065	-0.0486869	0.284108	0.275203	0.146315	0.226552	0	0	0.566264	0.118174	0.290021	0	-0.146061	0	0	-0.0449501	0.698857	0.198416	0.130923	0.694685	0	0	0.438945	0	0.417686	0.0592724	0.202697
BFS52_gt14		0.251315	0.018501	-0.0442998	-0.0298174	-0.0487662	0.104582	0.183265	0	0.651642	0.102304	0.131336	0.127091	-0.202924	-0.132899	0	0	0	0	-0.0894521	-0.156945	0	0.0106468	0	0.327168	-0.0134229	0.208999	0	0.340797
BFS52_gt15		2.742	2.89714	1.8796	2.64532	2.01638	2.67415	2.7409	2.92332	2.69794	2.60473	2.92303	2.81507	2.95332	1.94265	1.84259	1.85357	2.55141	2.57035	2.81418	2.15692	2.11072	1.7815	2.75565	2.81336	2.45344	2.71234	2.76219	2.74819
BFS52_gt16		2.21516	2.32659	1.31162	1.90658	1.56168	2.12372	2.09232	2.44232	2.01807	2.18509	2.39615	2.16848	2.41512	1.5831	1.32874	1.02303	1.84902	1.74005	2.13066	1.62838	1.64808	1.40859	2.08712	2.16391	2.12012	2.01063	1.96174	2.30458
BFS52_gt17		2.38203	2.47302	1.38504	1.84991	1.27608	2.11806	2.21159	2.70634	2.11322	2.32652	2.61879	2.25768	2.54259	1.71268	1.44745	0.995001	1.81379	1.71145	2.02449	1.47304	1.01561	1.3396	2.13524	2.00291	2.21603	2.2424	2.30448	2.08789
BFS52_gt18		2.43538	2.79647	1.73674	2.28376	1.74361	2.57835	2.6368	2.88875	2.04295	2.37443	2.85346	2.61808	2.91787	1.89389	1.86981	1.44652	2.31183	2.17766	2.3618	1.84075	1.74261	1.64747	2.76519	2.63581	2.33405	2.66576	2.634	2.61063
BFS52_gt19		2.61369	2.65049	1.88826	2.36458	2.05794	2.51301	2.44735	2.71311	2.55269	2.57527	2.73514	2.51897	2.69737	1.9872	1.89218	1.78539	2.34596	2.25771	2.49009	1.98985	2.08824	2.09573	2.47501	2.62675	2.43727	2.48073	2.42317	2.43814
BFS52_gt20		2.65023	2.90276	2.01152	2.51081	2.16315	2.77201	2.63056	2.8853	2.45944	2.60597	2.89012	2.80914	3.00901	2.25405	1.90091	1.87961	2.53485	2.28302	2.71455	2.13982	1.98007	2.36956	2.59586	2.91063	2.80955	2.61425	2.69564	2.58179
BFS52_gt21		0.196605	0.332462	-0.124943	0.194458	0	0.346434	0.146168	0	0.507108	0.0827085	0.588862	0.408525	0	-0.152495	-0.222333	0	0	-0.0857288	0.669104	0	0	0	0.90782	0.131481	0	0.189403	0.0528383	0.196263
BFS52_gt22		3.76563	3.87741	3.04827	3.32445	2.928	3.73107	3.52629	3.88167	3.73103	3.6842	3.90546	3.75684	3.96994	3.12041	3.06627	2.95813	3.30042	3.23647	3.43646	2.99839	2.94615	2.83947	3.8492	3.69776	3.64625	3.49947	3.56095	3.51846
LOC115874045		2.59724	2.62774	2.06379	2.42389	2.14417	2.58642	2.46978	2.67369	2.52763	2.59041	2.64056	2.6376	2.60506	2.14955	2.0686	1.97322	2.44329	2.34292	2.48547	2.04259	2.22155	2.16838	2.57949	2.52616	2.6536	2.45877	2.45193	2.49864
LOC115874046	26S proteasome non-ATPase regulatory subunit	1.87469	1.86936	1.3289	1.57671	1.41	1.7811	1.91822	1.83191	1.90164	1.89052	1.89967	1.87826	1.83014	1.30944	1.32916	1.3481	1.54492	1.61015	1.57507	1.32799	1.40792	1.49408	1.81411	1.73681	1.79237	1.85663	1.91072	1.98731
LOC115874047	Eukaryotic protein of unknown function (DUF842)	1.82	1.79485	0.792868	1.31842	0.79071	1.70822	1.46712	1.86174	1.73959	1.85868	1.8083	1.80822	1.76804	0.985103	0.721129	0.672374	1.18914	1.37982	1.38631	0.628618	0.859166	0.884347	1.64098	1.81531	1.66839	1.51308	1.41581	1.47247
LOC115874048	DNA- binding	1.60233	1.63663	1.13237	1.24979	1.09245	1.57708	1.57031	1.55405	1.63527	1.61766	1.59196	1.67829	1.63963	1.18213	1.06596	1.14903	1.20898	1.2261	1.31427	0.982807	1.08655	1.208	1.5631	1.59751	1.57063	1.56758	1.56735	1.57599
LOC115874049	Band 4.1 homologues	1.29629	1.29712	0.960618	1.09589	0.973862	1.2692	1.42462	1.23108	1.29738	1.36042	1.27745	1.34518	1.26872	1.04446	0.871811	0.965582	1.11851	1.11011	1.05906	0.928776	1.0484	0.94441	1.16643	1.26612	1.37505	1.3858	1.42774	1.46032
LOC115874050	Kringle domain	0.232072	0.327162	0.0529122	0.107038	-0.119652	0.25293	0.238525	0.104251	0.198745	0.393219	0.210366	0.368568	0.402552	0.21943	-0.175981	0.115288	0.139651	0.196386	-0.0149229	-0.183874	-0.110495	-0.0645863	0.362096	-0.00847755	0.405171	0.125166	0.22539	0.365021
LOC115874051	activity. It is involved in the biological process described with	1.33841	1.33044	0.753	1.06337	0.747517	1.21753	1.25146	1.19717	1.2978	1.52027	1.03206	1.87391	1.08534	0.723623	0.711776	0.8236	1.0823	0.899533	1.20828	0.574638	0.601171	1.06674	1.14346	1.09616	1.41297	1.26943	1.22739	1.25757
LOC115874052	Potassium sodium hyperpolarization-activated cyclic nucleotide-gated channel	0.615511	0.641353	-0.422658	0.166849	0.102033	0.413161	0.958138	0.679481	0.534286	0.632765	0.439948	0.955859	0.528251	-0.551286	-0.399275	-0.317414	0.285779	0.21445	0.000317076	-0.25082	0.27545	0.281471	0.596179	-0.0912186	0.734522	0.860308	0.862668	1.15144
LOC115874053	Predicted coiled-coil domain-containing protein	1.40497	1.23448	0.748247	1.08574	0.889224	1.13486	1.42855	1.45347	1.37339	1.38805	1.17919	1.28568	1.23855	0.795243	0.713925	0.735572	1.03156	1.15542	1.07025	0.80741	0.917714	0.94255	1.05546	1.08856	1.26056	1.39935	1.3847	1.5016
LOC115874054		0.447568	0.409827	0.420323	0.422205	0.0765539	0.315405	0.467419	0.478285	0.366258	0.498161	0.30835	0.360221	0.56091	0.554844	0.30427	0.401853	0.345585	0.517714	0.403315	-0.296201	0.220817	0.305046	0.493969	0.0698122	0.382434	0.495711	0.366833	0.539713
LOC115874055	hepatocyte growth factor-like	0.389885	0.410398	0.0409371	0.191002	0.0230434	0.285947	0.585347	0.496798	0.247598	0.425259	0.213959	0.450046	0.567189	0.351424	-0.335715	0.107102	0.0315289	0.432913	0.108564	-0.23193	0.227096	0.0739643	0.375309	0.0760913	0.406442	0.559982	0.500899	0.69516
LOC115874056	Iron-sulphur cluster biosynthesis	1.77344	1.68844	0.935475	1.27007	0.937765	1.64009	1.49346	1.77333	1.71396	1.83303	1.75059	1.63395	1.68077	1.05856	0.858177	0.88969	1.12941	1.33101	1.34979	0.809871	1.09408	0.909347	1.71344	1.58795	1.61888	1.45161	1.53242	1.49636
LOC115874057	BAG family molecular chaperone regulator	2.24119	2.28462	1.86865	2.07312	1.95467	2.13918	2.24597	2.26498	2.26102	2.19757	2.25468	2.32413	2.27506	1.91141	1.92417	1.77038	2.10355	2.05757	2.05824	1.98186	1.8864	1.99573	2.10747	2.096	2.21407	2.22064	2.23753	2.27974
LOC115874058	integrin-mediated signaling pathway	1.79017	1.78502	1.50183	1.59028	1.6015	1.74865	1.82942	1.76927	1.82795	1.77328	1.76542	1.78784	1.80179	1.53695	1.44666	1.52187	1.63011	1.53626	1.60449	1.50005	1.63248	1.67197	1.66067	1.78699	1.79827	1.78693	1.83461	1.86672
LOC115874059	activity. It is involved in the biological process described with regulation of cell proliferation	1.39543	1.38674	0.799801	1.06961	0.792031	1.29027	1.32019	1.43615	1.32182	1.42831	1.4479	1.36368	1.34866	0.942864	0.738861	0.717678	1.07237	1.05244	1.084	0.683055	0.771136	0.921901	1.31853	1.15233	1.39993	1.30327	1.3428	1.31448
LOC115874060	Belongs to the peptidase S10 family	1.94591	1.9622	1.57934	1.78291	1.6722	1.88614	1.99189	1.88444	1.93692	2.01637	1.9942	1.95591	1.93649	1.70723	1.60521	1.42558	1.81752	1.6905	1.84069	1.68405	1.77876	1.55379	1.82447	1.85173	1.98222	1.96774	1.95611	2.05181
LOC115874061	Belongs to the complex I LYR family	2.52832	2.48709	1.8326	2.14814	1.88217	2.34855	2.21856	2.48145	2.49408	2.60941	2.56546	2.41633	2.47948	2.01908	1.7627	1.71603	2.11856	2.09178	2.23406	1.7505	1.89322	2.0028	2.36468	2.28841	2.39256	2.26189	2.26954	2.12426
LOC115874062	Belongs to the peptidase S10 family	-0.00875538	0.100754	0.0969929	-0.000534699	-0.415679	-0.83622	-1.04321	0.0645147	-0.0907808	0	0.522452	-0.449001	0.22881	0.184115	0.258959	-0.152095	-0.202115	0.0153525	0.185158	-0.130977	-1.15268	0.0366152	-1.04225	-1.46641	0	-1.58458	-1.54505	0
LOC115874063	Belongs to the peptidase S10 family	0.680403	0.831684	3.20469	2.61942	2.84794	1.19228	1.00623	1.8786	1.08434	-0.921739	1.17269	0.920943	0.401422	3.1408	3.24407	3.2292	2.67821	2.54796	2.63209	2.85799	2.75297	2.93286	1.71629	1.0752	0.785355	1.20338	0.98666	0.828637
LOC115874064	Belongs to the peptidase S10 family	-0.0368626	0.389733	0.243336	-0.00328541	-0.162726	-0.665631	-0.411704	0.0930858	0.339052	-0.542725	1.04261	0.0502636	0.0763266	0.505373	0.279338	-0.0547015	0.101334	-0.15486	0.0436701	-0.199914	-0.159031	-0.129232	-1.37083	-0.0467946	-0.579271	-0.709032	0	-0.526081
LOC115874065	Belongs to the peptidase S10 family	1.07829	1.45962	2.85164	2.33287	2.37312	1.65032	0.822026	1.72145	1.36442	0.14899	1.41376	1.69064	1.27446	2.75311	2.99099	2.81081	2.37859	2.3312	2.28883	2.40798	2.1341	2.57727	1.96372	1.74646	1.24076	1.03081	0.969358	0.46591
LOC115874066	Belongs to the peptidase S10 family	0.735181	0.8131	2.88598	2.03438	2.54666	1.08224	0.295151	1.21905	0.986491	0	0.796863	1.34076	0.301676	2.86528	3.00589	2.78676	1.92608	1.98653	2.19052	2.63651	2.32095	2.68252	1.93329	1.04197	0.271452	0.507772	0.294753	0.0829259
LOC115874067	Belongs to the peptidase S10 family	0.918945	1.46468	3.34055	2.28304	2.86317	1.62553	-0.199994	1.47074	1.91152	-0.625425	1.08144	2.54866	0.763953	3.24523	3.47041	3.30602	2.33921	2.10555	2.40436	2.83443	2.86586	2.88922	2.22374	1.86895	0.783893	-0.0416089	-0.558385	1.26188e-05
LOC115874068		0.347839	0.40041	-0.233001	0.0474114	-0.143688	-0.433839	0.241814	-0.104206	0.503926	0.643798	0.444351	0.556611	0.200268	0.242263	-0.0494236	-0.891842	-0.355596	0.30903	0.188801	-0.258904	-0.33612	0.163961	-0.827756	-0.473761	0	0.584162	0.249229	-0.107949
LOC115874069		-0.244055	-0.348601	0	0	0	-0.12359	-0.303462	0	0	-0.732166	0	-0.309439	-0.736363	0	0	0	0	0	0	0	0	0	0	0	-0.370771	-0.625471	-0.284915	0
LOC115874070	DDE superfamily endonuclease	0.83682	1.14791	0.922215	0.911128	0.724057	1.02437	1.22189	0.712599	0.801413	0.996447	0.925364	1.41661	1.10175	1.06546	0.938078	0.763112	1.18821	0.840599	0.704576	0.548142	0.648659	0.975371	1.39653	0.704072	0.972491	1.24376	1.19665	1.22525
LOC115874071		0.107214	0.515331	-0.166019	0.349182	-0.0136866	0.371825	0.645957	0.555393	-0.404676	0.170924	0.390288	0.74594	0.409765	-0.161189	-0.0927246	-0.244142	0.292104	0.34491	0.410532	-0.185235	0.462848	-0.318673	0.155736	0.562119	0.39762	0.65783	0.904482	0.375559
LOC115874072	dUTP diphosphatase activity. It is involved in the biological process described with dUTP metabolic process	0.531037	0.393925	-0.0687911	0.400368	0.547869	-0.00526131	1.22106	0.672988	0.37465	0.545472	0.155374	0.645979	0.380423	0.192169	-0.127547	-0.270995	0.620639	0.133996	0.446469	-0.035997	1.26925	0.410349	-0.428758	-0.125915	0.538889	1.23664	1.34414	1.0824
LOC115874073		0.804318	0.982861	0.271181	0.609442	0.305327	0.715742	0.958781	0.809089	0.73598	0.867884	1.10268	0.992205	0.853702	0.381338	0.0857206	0.346484	0.516307	0.731161	0.580859	0.320569	0.223757	0.371656	0.41057	0.817271	0.919384	1.05812	0.937547	0.880672
LOC115874074	THAP	-0.357388	-0.150456	-0.291137	-0.0467898	-0.388974	0.140341	-0.404567	-0.451073	-0.621092	0	0.0627219	-0.242553	-0.271538	0	-0.873412	0	-0.225341	0	0.084972	0	-0.807925	-0.358997	0.846567	-0.218568	-0.206976	-0.461675	-0.29721	-0.454816
LOC115874076		0	-0.463191	-0.335541	0	-0.96824	-0.31886	-0.63401	0	0	0	-0.566296	-0.348692	-0.474587	-1.00662	0	0	0	0	0	-1.03067	-1.01097	-0.863076	0	-1.02368	0.0670967	-0.442875	-0.625198	-0.833956
LOC115874077		1.17296	1.1824	0.454435	0.946741	0.504046	1.12242	1.13335	1.18447	1.15629	1.1781	1.16414	1.2764	1.10666	0.604728	0.354903	0.403675	0.802749	1.02022	1.01726	0.455743	0.551158	0.505236	1.18792	0.868869	1.31047	1.11752	1.08306	1.19947
LOC115874078	DDE superfamily endonuclease	0.619239	0.588003	-0.249849	0.197508	-0.0863876	0.557318	0.629422	0.650709	0.609264	0.597745	0.520321	0.647005	0.596683	-0.0291499	-0.432203	-0.288194	0.357197	-0.047814	0.283143	-0.421173	0.063408	0.0986019	0.646798	0.404265	0.620892	0.689499	0.583331	0.615436
LOC115874079		-0.354796	0.122087	-0.579162	-0.385296	-0.764485	0.0331566	0.200577	-0.634004	-0.201962	-0.228422	-0.245148	0.287727	0.323683	-0.463625	-0.755312	-0.51855	-0.459425	-0.618708	-0.0777553	-0.885611	-0.689826	-0.718019	0.305205	0.235324	-0.441059	0.374279	0.156681	0.0707689
LOC115874080		0.259298	0.273709	-0.457281	-0.0556652	-0.508358	-0.261588	0.0260403	0.181467	0.0261714	0.570255	0.371166	0.389987	0.0599724	-0.332401	-0.447997	-0.591446	-0.0851626	-0.0481513	-0.0336816	-0.356447	-0.52384	-0.644787	-0.573117	-0.536542	0.324894	0.0237372	-0.0759156	0.130299
LOC115874081		0	0	0	0	0	0	0	0	0	0	0	0	0	0	0	0	0	0	0	0	0	0	0	0	0	0	0	0
LOC115874082	retrotransposable element Tf2 155 kDa protein type 1-like	-0.900933	-0.905918	-0.442614	-0.653544	-0.29712	-0.75483	-0.767492	-1.20653	-0.473464	-1.0228	-0.39171	-0.998015	-1.32803	0	-1.32784	0	-1.15689	-0.492269	-0.311468	-0.679991	0	-0.211369	-1.15193	-0.974029	-0.138529	-0.916107	0	-1.38637
LOC115874083		0	0	0	-0.23689	0	-0.546529	0	0	0	0	0	0	0	0	0	0	0	-0.710669	0	0	0	0	0	-1.63959	0	0	0	0
LOC115874084		0.015391	0.152273	-0.990112	-0.144831	-0.972504	-0.173822	0.104881	-0.15875	-0.0119449	0.216868	0.303892	-0.0105263	0.163453	-0.738494	-1.2343	-0.997539	-0.160262	-0.0185158	-0.255715	-1.18851	-1.34491	-0.384095	-0.28024	-0.181517	-0.05971	0.0982537	0.253945	-0.0375544
LOC115874085		0	-0.436981	0	0	0	0	-0.324574	0	0	0	0	-0.402418	-0.908524	0	0	0	0	0	0	0	0	0	0	0	0	-0.973723	0	0
LOC115874086	DNA binding	0.281573	0.289059	-0.562406	-0.375274	-0.519323	0.0225476	0.0599568	0.14042	0.325789	0.37851	0.0221913	0.570788	0.274198	-0.485082	-0.85595	-0.346186	-0.685001	-0.543254	0.102433	0	-0.614373	-0.943596	-0.68004	0.372925	0.374757	0.0329075	0.408226	-0.261263
LOC115874087	KRAB-A domain containing 2	0.0619424	0.326544	-0.337709	-0.565084	-0.29467	0.19293	0.269066	0.170042	-0.367953	0.383738	0.31586	0.346377	0.317393	-0.328586	0	-0.684541	-0.449324	-0.96079	-0.285139	0	0	-0.88401	0	0.486869	0.0919203	0.0924932	0.339145	0.375559
LOC115874088	K02A2.6-like	0.115989	0.259111	-0.342435	0.0539013	-0.484657	0.0926878	0.362116	0.00349962	-0.0318205	0.376289	0.185596	0.508086	0.0836505	-0.436151	-0.418839	-0.172316	-0.143155	0.107737	0.197122	-0.715469	-0.491655	-0.246847	-0.0538723	0.0977024	0.234233	0.230258	0.333454	0.522636
LOC115874089	K02A2.6-like	-1.03315	-0.700994	-1.35786	-0.781953	-1.41645	-0.757131	-0.526574	-0.586996	-0.933106	-1.57935	-1.00625	-0.212145	-0.884582	-1.11559	-1.8844	-1.0736	-1.01448	-0.706399	-0.624983	-1.23654	-1.34179	-1.67101	-0.346758	-1.53058	-0.394052	-0.671028	-0.567832	-0.340862
LOC115874090		0.359091	0.646804	-0.291125	0.15029	-0.346364	-0.0524582	0.531807	0.380913	0.432743	0.263616	0.359595	0.980074	0.600743	0.0518941	-0.518547	-0.406723	-0.125749	0.25488	0.321738	-0.949875	-0.0850836	-0.00413218	-0.643666	-0.0397938	0.526085	0.437258	0.340202	0.817963
LOC115874091		0.524098	0.614721	-0.184875	0.218998	-0.262893	0.536191	0.635266	0.456557	0.483564	0.632172	0.694704	0.476751	0.672707	0.0344209	-0.206814	-0.382231	0.144872	0.264504	0.247619	-0.330164	-0.353935	-0.10458	0.507119	0.454979	0.646476	0.578863	0.69094	0.635996
LOC115874092	DDE superfamily endonuclease	0.476766	0.24668	-0.107119	-0.15708	-0.26725	0.461827	-0.0659183	0.612281	0.270449	0.547567	0.332608	0.239725	0.167706	0.075003	0.00516465	-0.401525	-0.0636467	-0.121472	-0.28612	-0.388376	-0.368682	-0.0446924	0.703954	0.192647	0.488879	-0.101613	0.299641	-0.395783
LOC115874094		0.96144	0.850365	0.210032	0.655961	-0.156529	0.98786	1.06488	1.09886	0.92884	0.856623	0.733044	0.919868	0.898183	0.420505	0.37549	-0.165899	0.671377	0.761972	0.534533	-0.13502	0.0308015	-0.365368	0.898188	0.80647	1.25892	0.854173	1.13575	1.20471
LOC115874095	RNA polymerase II transcription cofactor activity. It is involved in the biological process described with regulation of transcription from RNA polymerase II promoter	1.12583	1.17258	0.680933	1.09055	0.823233	1.09624	1.06176	1.03798	1.28938	1.05012	1.09885	1.23426	1.18463	0.679403	0.745078	0.618318	1.00114	1.09357	1.17694	0.649197	0.819428	1.00107	1.20139	1.09439	0.992944	1.00889	1.02025	1.15615
LOC115874096		2.95616	3.07801	2.46425	2.92408	2.60152	3.07945	3.14999	2.90398	2.94502	3.01947	3.12066	3.12913	2.98425	2.54177	2.43134	2.41963	2.89426	2.92606	2.95193	2.49928	2.65695	2.64833	3.08123	2.99462	3.16251	3.13492	3.11458	3.20047
LOC115874097		0.300846	0.539636	-0.115078	0.0229921	-0.213066	0.271546	0.601096	0.266216	0.0961971	0.540126	0.533829	0.65636	0.428718	-0.121046	-0.0659461	-0.158242	0.0148263	-0.0195183	0.0736684	-0.270031	-0.0906365	-0.27853	0.206874	0.144446	0.463317	0.497058	0.467503	0.838726
LOC115874098	Belongs to the type-B carboxylesterase lipase family	0	-0.230982	0.996706	1.28107	0.213076	-0.241486	-0.33526	0	0	0	0	0.0315192	-0.724464	0.373589	2.21474	0.401786	1.53065	1.6603	0.652249	0.186816	0.326485	0.125928	-0.724459	0	0	-0.363694	-0.0811298	-0.560955
LOC115874099	Belongs to the type-B carboxylesterase lipase family	-0.413655	-0.00962623	0.684361	0.329976	0.749851	0	-0.960479	0	-1.24097	0	-0.0288787	0	0	0.72268	0.716229	0.614173	0.290447	0.187387	0.512094	0.737198	0.857758	0.654597	0	0	0	-1.25764	-0.917084	-0.706713
LOC115874100	transferase activity, transferring phosphorus-containing groups	0	-0.278183	-0.352773	-0.484663	-0.90288	0	-0.289455	0	0	0	0	-0.363192	-0.471358	0	0	-1.05832	-0.698163	0	-0.755826	-1.12435	-1.10466	-0.479636	0	0	0	0	-0.718879	-0.149486
LOC115874101		0.989262	1.13621	0.938207	1.06625	0.689363	0.920968	1.22165	1.00522	1.08654	0.876024	1.25724	0.83587	1.31552	0.707767	0.938959	1.1679	1.09944	0.899472	1.19985	0.72323	0.912675	0.432184	0.667711	1.05869	1.0365	1.22805	1.19294	1.24396
LOC115874102	Immunoglobulin C-2 Type	1.96962	1.69973	1.50315	1.20472	1.64962	1.84914	1.30414	2.00129	2.05874	1.84884	1.61306	1.75536	1.73078	1.53419	1.39578	1.57949	1.04451	1.30771	1.26195	1.53364	1.84125	1.57397	1.74505	1.75317	2.04922	1.26675	1.33363	1.31205
LOC115874103		1.65407	2.2046	1.83416	2.36241	1.88215	2.00959	2.4384	1.71759	1.80416	1.44046	2.16617	2.22547	2.22216	1.8279	1.80213	1.87245	2.43533	2.27172	2.38019	1.76748	1.85911	2.01985	2.04868	2.18824	1.79185	2.53041	2.41044	2.37435
LOC115874104	Tyrosine kinase, catalytic domain	-0.280129	0.4947	0.00459932	-0.00748566	-0.0459793	0.138206	0.256989	0.202265	-0.420051	-0.622602	0.855136	0.321263	0.307699	0.288323	-0.264886	-0.00963947	0.0628495	-0.128281	0.0429746	-0.539428	0.296205	0.105285	0.40663	0.166533	-0.158545	0.22708	-0.00901921	0.552907
LOC115874105	Actin interacting protein 3	0.143207	0.42692	-0.0481902	0.255451	0.105285	0.161071	0.261097	0.235584	0.19433	-0.000292877	0.281761	0.4383	0.560698	0.0175261	-0.19844	0.0363438	0.405332	0.122081	0.23894	-0.0356781	0.117909	0.233623	0.386327	0.147405	-0.0505183	0.236361	0.263225	0.283705
LOC115874106		-0.371165	-0.374137	-0.341545	-0.00829822	-0.587498	-0.315715	0.165592	0	-0.583109	-0.530387	-0.802385	0.0384681	-0.358493	0	0	-1.02463	-0.36345	0	0.338555	-1.09067	-0.593851	-0.077976	0	0	-0.947144	0.140579	0.356197	0
LOC115874107	Pentaxin family	-0.739816	-0.907507	-1.09683	-0.441765	-0.916516	-0.944098	-0.856922	-0.797175	-0.888013	-0.534261	-0.470467	-1.58866	-0.663397	-1.24659	-1.01539	-1.02851	-0.543415	-0.78188	0	-0.969602	-1.07485	-0.7051	-1.14051	-0.56467	-1.12711	-0.682839	-0.211949	-1.67598
LOC115874109	Pentaxin family	-0.320359	0.157325	-0.652202	0.240155	-0.718676	0.221213	-0.00965942	-0.696245	-0.264204	-0.000628726	0.204494	0.408525	-0.141046	-0.308383	-0.817554	-0.830669	0.00660773	0.194112	0.519747	-0.674851	-0.752068	-0.729108	-0.465552	0.484429	0.644762	0.544385	0.00168578	-0.575049
LOC115874110		-0.150738	-0.243059	-0.574085	-0.4223	-0.29353	-0.208511	-0.40567	0	-0.452214	0	0	-0.170585	-0.558592	-0.731606	0	-0.99065	0	-1.2669	0	-0.88059	0	0	-0.625534	0	0	-0.565799	-0.651211	0
LOC115874111		0.372011	0.351395	0.157064	-0.246498	0.0859173	0.420881	0.291483	0.397086	0.352006	0.36694	0.22964	0.292342	0.532203	0.236472	0.0812031	0.153519	0.0665156	-0.54186	-0.264149	0.145479	0.276323	-0.16405	0.426865	0.219417	0.61636	0.49294	-0.0276296	0.409138
LOC115874112	Metal ion binding	0.0373784	0.635028	-0.294394	0.256614	0.238806	0.362084	0.430266	-0.0843885	0.206324	-0.00979986	0.64026	0.136031	1.12879	-0.0901012	-0.0459963	-0.747086	0.187101	0.138033	0.444708	0.377214	-0.0152721	0.354475	0.590002	0.466876	0.0293752	0.570556	0.370504	0.349737
LOC115874113	Has a role regulating cGMP transport in Malpighian tubule principal cells	0.638684	0.746593	0.5144	0.0442642	0.537686	0.456891	0.300659	0.587922	0.595485	0.732644	0.68801	0.758246	0.793523	0.611635	0.360656	0.570911	0.0601604	-0.0346001	0.107232	0.481482	0.390426	0.74115	0.178631	0.707751	0.484292	0.133236	0.414613	0.354128
LOC115874114		1.55045	1.58698	0.894774	1.27176	0.957903	1.49795	1.60873	1.52865	1.56147	1.56122	1.6404	1.59411	1.52644	0.998773	0.81228	0.873267	1.24876	1.24099	1.32552	0.842652	0.9187	1.11236	1.48425	1.49226	1.51735	1.56368	1.57373	1.68878
LOC115874115	Down syndrome critical region protein	1.23334	1.19904	0.572079	0.945651	0.629013	1.1887	1.25692	1.25004	1.25028	1.19969	1.18981	1.31185	1.09547	0.685238	0.49671	0.534288	0.974849	0.809406	1.0527	0.611218	0.597912	0.67791	1.13072	1.23842	1.19695	1.25087	1.18566	1.33424
LOC115874116	aminoacyl-tRNA hydrolase activity	1.92976	1.88442	0.978369	1.59213	1.04245	1.79388	1.67619	1.94343	1.91069	1.93514	1.9003	1.91265	1.84032	1.28105	0.813275	0.840778	1.42123	1.60309	1.75206	0.918653	1.09547	1.11323	1.85303	1.73425	1.79436	1.62124	1.68163	1.7257
LOC115874117	It is involved in the biological process described with response to pheromone	1.7343	1.67777	1.38812	1.53742	1.34385	1.70063	1.6716	1.70411	1.73038	1.7684	1.60653	1.68775	1.73902	1.39927	1.35818	1.4069	1.58376	1.51393	1.51459	1.24007	1.37636	1.41511	1.68014	1.6868	1.73494	1.65944	1.6552	1.70016
LOC115874118	Belongs to the cullin family	0.948292	1.0048	0.228236	0.609449	0.226022	0.995461	0.881564	0.786849	1.01644	1.04158	1.02958	1.01343	0.971386	0.251498	0.155331	0.277879	0.610711	0.611562	0.606076	0.117577	0.231541	0.328948	1.09467	0.861327	1.03039	0.945768	0.873765	0.825159
LOC115874119	Component of the cytosolic iron-sulfur (Fe-S) protein assembly (CIA) machinery. Required for the maturation of extramitochondrial Fe-S proteins. Part of an electron transfer chain functioning in an early step of cytosolic Fe-S biogenesis. Electrons are transferred to the Fe-S cluster from NADPH via a FAD- and FMN-containing diflavin oxidoreductase. Has anti- apoptotic effects in the cell	1.92033	1.87325	1.48722	1.6137	1.5841	1.71584	1.72452	1.94157	1.89955	1.91988	1.9186	1.88874	1.81242	1.52453	1.56122	1.37593	1.62058	1.56893	1.6516	1.52572	1.53012	1.69647	1.7778	1.54133	1.8284	1.69492	1.71189	1.76677
LOC115874120	glutathione s-transferase	0.641725	0.216409	-0.0393134	0.0652063	-0.0942343	0.682702	0.189831	0.834407	0.470569	0.6202	0.0885649	0.0843199	0.476341	-0.217063	-0.140773	0.239896	0.185078	-0.0711156	0.0816567	-0.338019	-0.0172951	0.0726111	0.823508	0.623215	0.601383	0.152864	0.419634	-0.00300406
LOC115874121	DDE superfamily endonuclease	0	-0.262722	0	-0.406364	-0.341175	0	0	0	0	0	0	0	-0.788167	0	0	0	-1.21909	0	0	0	-1.02353	0	0	0	0	0	0	0
LOC115874122		0	0	0	0	0	0	-0.417547	0	0	0	0	0	0	0	0	0	0	0	0	0	0	0	0	0	0	0	-1.25264	0
LOC115874123	Reverse transcriptase (RNA-dependent DNA polymerase)	-0.256654	0	0	0	0	0	0	0	-0.769962	0	0	0	0	0	0	0	0	0	0	0	0	0	0	0	0	0	0	0
LOC115874124	A disintegrin and metalloproteinase with thrombospondin motifs	-0.960335	-0.0886327	-0.492036	-0.728197	-0.0766817	0.0574743	-0.53793	-1.16559	-1.03458	-0.68083	0	0	-0.265898	0	0	-1.47611	-0.337801	-0.974206	-0.872586	-0.31169	0.00903385	0.0726111	0	0.172423	0	0	-1.61379	0
LOC115874125	Oxidoreductase activity. It is involved in the biological process described with oxidation-reduction process	0.894967	0.84329	0.349377	0.255517	-0.0439544	0.771502	0.648339	0.947542	0.84985	0.887508	0.881991	0.877746	0.770133	0.430456	0.334289	0.283385	0.25536	0.132075	0.379117	-0.221979	0.320594	-0.230478	0.667807	0.714432	0.932267	0.681084	0.656573	0.607359
LOC115874126		-0.250745	-0.252144	0	0	0	0	-0.374221	0	0	-0.752236	0	0	-0.756433	0	0	0	0	0	0	0	0	0	0	0	0	-1.12266	0	0
LOC115874127	transposition, RNA-mediated	0	0	0	0	0	0	0	0	0	0	0	0	0	0	0	0	0	0	0	0	0	0	0	0	0	0	0	0
LOC115874128	nucleic acid binding	0	-0.351046	0	0	0	0	-0.542896	0	0	0	-1.05314	0	0	0	0	0	0	0	0	0	0	0	0	0	0	-1.62869	0	0
LOC115874129		0	0	0	0	0	0	0	0	0	0	0	0	0	0	0	0	0	0	0	0	0	0	0	0	0	0	0	0
LOC115874130		0.18974	-0.0130497	-0.32075	0.26464	0.32019	-0.559305	0.705945	0	0	0.56922	0	0.738251	-0.7774	-0.582437	0.160638	-0.540451	0.195367	0.35939	0.239161	0.0467295	0.191362	0.722477	-0.476365	-1.20155	0	0.684601	0.939914	0.493319
LOC115874132		0	-0.490272	0	0	0	0	-0.612349	0	0	0	0	0	-1.47082	0	0	0	0	0	0	0	0	0	0	0	0	-1.83705	0	0
LOC115874133		-0.407416	-0.164659	-0.454236	0.0310012	0.28528	-0.559734	0.172905	-0.192795	-0.760754	-0.268699	-0.259871	-0.081185	-0.152922	-0.545295	-0.916164	0.0987504	0.00297344	0.14472	-0.05469	-0.0378623	0.450353	0.443349	-0.740253	-0.416221	-0.522729	0.0270518	0.34578	0.145885
LOC115874134		0.181202	0.140481	0.0319734	0.0241149	-0.0413155	0.245081	0.320152	0.0472375	0.00215752	0.494212	0.356912	0.217969	-0.153438	-0.238316	0.261721	0.072515	-0.380243	0.262106	0.190482	-0.153217	0.190988	-0.161717	0.253107	0.103652	0.378485	0.414831	0.2011	0.344525
LOC115874135		0	0	0	0	0	0	-0.289667	0	0	0	0	0	0	0	0	0	0	0	0	0	0	0	0	0	0	0	-0.869001	0
LOC115874136		0.0211667	0.0448202	-0.621624	-0.0324737	-0.382613	-0.114698	0.0319845	0.29303	-0.0530802	-0.17645	0.540557	-0.276601	-0.129495	-0.712683	-0.180461	-0.971727	-0.435481	0.229144	0.108916	-0.435699	-0.540944	-0.171197	-0.606611	0.311656	-0.0491385	-0.00280804	0.0367183	0.0620433
LOC115874137		-0.744885	-0.316246	0	-0.867253	0	0	-0.404051	-1.33335	-0.901307	0	0	-0.948737	0	0	0	0	-1.28371	-1.31805	0	0	0	0	0	0	0	0	0	-1.21215
LOC115874138	Cop9 signalosome complex subunit	1.86938	1.89599	1.45775	1.6301	1.40311	1.85414	1.87544	1.80329	1.87082	1.93403	1.90119	1.92316	1.86362	1.45232	1.45818	1.46274	1.60278	1.57872	1.7088	1.29168	1.42558	1.49205	1.83704	1.82933	1.89604	1.85577	1.85066	1.91988
LOC115874139	Glucose dehydrogenase	1.49454	1.36523	0.786457	1.18334	0.897426	1.35746	1.46949	1.55504	1.46858	1.46002	1.37879	1.35714	1.35976	0.894303	0.732609	0.732459	1.13988	1.12588	1.28425	0.847905	0.916707	0.927666	1.48039	1.19116	1.40084	1.47374	1.48699	1.44773
LOC115874140	Resistance to inhibitors of cholinesterase homologue 3	1.3204	1.61452	1.16345	1.17302	1.19497	1.44264	1.36517	1.27603	1.32303	1.36213	1.42221	1.76768	1.65367	1.22504	1.05949	1.2058	1.20898	1.16894	1.14115	1.12344	1.24812	1.21334	1.39108	1.58519	1.35166	1.35249	1.37844	1.36456
LOC115874141	Belongs to the peptidase C19 family	1.89698	1.66908	1.87175	1.84155	1.96508	1.89905	1.89068	1.87937	1.93622	1.87534	1.6674	1.70591	1.63394	1.89086	1.85399	1.87042	1.81156	1.93331	1.77979	1.93874	1.96761	1.9889	1.76817	1.87457	2.0544	1.90262	1.92251	1.8469
LOC115874142	G-quadruplex DNA unwinding	-0.397232	-0.459201	-0.96726	-0.188958	-1.10503	0.206575	-0.181356	-0.663467	-0.231426	-0.296804	-0.568802	-0.00264981	-0.806151	-0.480854	-1.32884	-1.09208	-0.084788	-0.0565771	-0.425508	-1.36223	-0.962328	-0.990521	-0.167657	0.168505	0.618878	-0.274753	-0.137219	-0.132097
LOC115874143		0.739982	0.944794	0.615086	0.732516	0.782937	0.965899	0.94797	0.674152	0.753503	0.79229	0.7895	1.07601	0.968878	0.772275	0.681823	0.391159	0.787831	0.6557	0.754017	0.776078	0.927403	0.645329	1.12097	1.03864	0.738081	0.756928	0.977608	1.10937
LOC115874144		0	-0.328779	0	-0.593461	-0.122428	0	-0.559021	0	0	0	0	-0.986338	0	0	0	0	0	-0.878532	-0.901851	-0.367284	0	0	0	0	0	-0.6034	0	-1.07366
LOC115874145	Belongs to the MCM family	1.17018	1.28626	0.628873	0.921653	0.675361	1.19715	1.31022	1.11352	1.14011	1.25691	1.27524	1.31897	1.26456	0.703028	0.54715	0.636441	0.835035	0.988429	0.941495	0.590496	0.729572	0.706014	1.19031	1.21698	1.18415	1.26678	1.22318	1.44069
LOC115874146	Zinc finger MYND domain-containing protein	0.703273	0.861038	0.141738	0.575391	0.184967	0.588891	0.86067	0.657455	0.717403	0.73496	0.84708	0.937579	0.798456	0.328867	0.243234	-0.146887	0.494703	0.634217	0.597254	0.169417	0.15611	0.229375	0.506295	0.477438	0.782941	0.906353	0.85973	0.815927
LOC115874147	Structure-specific nuclease with 5'-flap endonuclease and 5'-3' exonuclease activities involved in DNA replication and repair. During DNA replication, cleaves the 5'-overhanging flap structure that is generated by displacement synthesis when DNA polymerase encounters the 5'-end of a downstream Okazaki fragment. It enters the flap from the 5'-end and then tracks to cleave the flap base, leaving a …	1.88742	1.89851	0.757864	1.3587	0.718394	1.77806	1.73244	1.88933	1.83605	1.93688	1.9617	1.84965	1.88416	1.1817	0.484982	0.606906	1.23437	1.37701	1.46473	0.470587	0.843765	0.840829	1.73879	1.76307	1.8323	1.73889	1.69376	1.76468
LOC115874148	Ubiquitin protein ligase binding. It is involved in the biological process described with ubiquitin-dependent protein catabolic process	1.83028	1.77375	1.39356	1.50655	1.44874	1.81152	1.8708	1.79979	1.83954	1.85152	1.72237	1.82166	1.77723	1.40519	1.36222	1.41326	1.50595	1.48372	1.52998	1.37407	1.4558	1.51634	1.79035	1.8138	1.83041	1.8364	1.84649	1.9295
LOC115874149	belongs to the protein kinase superfamily. CAMK Ser Thr protein kinase family	1.23624	1.31629	0.858691	1.05365	0.838149	1.28125	1.34161	1.1988	1.25111	1.2588	1.34183	1.35974	1.2473	0.988432	0.714125	0.873518	1.01763	1.06126	1.08206	0.757115	0.82843	0.928903	1.27809	1.2417	1.32396	1.27491	1.36723	1.38269
LOC115874150		-0.307371	-0.0408292	0.144656	-0.208328	-0.329109	-0.161268	-0.816508	-0.586579	-0.233719	-0.101816	-0.850935	0.482279	0.246169	-0.0544727	0.0702636	0.418177	-0.084641	-0.0706809	-0.469663	-0.440246	-0.274425	-0.272654	0.0878115	-0.229135	-0.342482	-1.0743	-1.03478	-0.340444
LOC115874151	NAD binding domain of 6-phosphogluconate dehydrogenase	1.25121	1.33817	0.728024	1.02401	0.765846	1.18704	1.22811	1.12664	1.32959	1.29741	1.3394	1.3271	1.348	0.730505	0.766661	0.686907	0.956554	1.09297	1.0225	0.649978	0.80651	0.841051	1.20152	1.21572	1.14389	1.22221	1.28998	1.17215
LOC115874152	WD repeat-containing protein	1.91612	1.81687	1.60101	1.69695	1.62517	1.88994	1.89382	1.89075	1.91134	1.94627	1.73602	1.8469	1.86768	1.63166	1.5929	1.57846	1.6925	1.69502	1.70332	1.60575	1.61055	1.6592	1.85671	1.85625	1.95684	1.81592	1.87355	1.99199
LOC115874153	nucleic acid binding	1.65857	1.64619	1.03296	1.33259	1.05381	1.56391	1.60556	1.61258	1.72853	1.63461	1.69639	1.66042	1.58175	1.12851	1.00919	0.961191	1.24	1.32896	1.42882	0.94614	1.02605	1.18923	1.53941	1.60665	1.54566	1.56598	1.56006	1.69063
LOC115874154	DDE superfamily endonuclease	-0.401336	-0.387342	-0.757785	-0.491172	-0.688108	-0.501699	-0.248951	-0.263273	-0.463255	-0.47748	-0.29718	-0.417931	-0.446915	-1.01371	-1.25964	0	0	-0.725098	-0.748417	0	-1.01807	-1.04626	0.228022	-1.20686	-0.52626	-0.347304	-0.382411	-0.017138
LOC115874155	YqaJ-like viral recombinase domain	0	0	0	0	0	0	0	0	0	0	0	0	0	0	0	0	0	0	0	0	0	0	0	0	0	0	0	0
LOC115874156	Protein of unknown function (DUF938)	1.07156	1.13182	0.575483	0.890832	0.589765	0.950899	1.10066	0.90659	1.06727	1.24082	0.875768	1.38193	1.13776	0.827967	0.505649	0.392831	0.841408	0.959674	0.871414	0.62783	0.536373	0.60509	0.956782	0.891648	1.00427	1.12566	1.05604	1.12029
LOC115874157	Lipoma HMGIC fusion partner-like protein	1.49742	1.56483	0.926096	1.23104	0.99687	1.52509	1.58814	1.53312	1.43212	1.52704	1.59157	1.62493	1.47797	1.0066	0.83985	0.931839	1.19711	1.25765	1.23837	0.936795	1.00841	1.04541	1.41986	1.57014	1.58525	1.59915	1.54725	1.61803
LOC115874158		-0.453374	-0.207047	-0.791057	-0.641047	-0.752733	-0.509121	-0.228034	-0.545961	-0.782927	-0.0312349	-0.0813843	-0.369626	-0.170131	-0.539439	-1.21134	-0.622393	-0.563268	-1.07473	-0.285139	-1.16555	-0.747912	-0.344741	0	-1.15855	-0.368811	-0.347304	-0.334106	-0.00269154
LOC115874159		-0.54614	-0.586861	-0.387532	-0.113666	-0.339683	-0.499194	-0.174125	-0.810095	-0.378054	-0.450271	-0.0232988	-0.504665	-1.23262	-1.1626	0	0	0	0	-0.340997	0	0	-1.01905	-1.05652	0	-0.441059	-0.218637	-0.656232	0.352494
LOC115874160		0	0	0	0	0	0	0	0	0	0	0	0	0	0	0	0	0	0	0	0	0	0	0	0	0	0	0	0
LOC115874161		-0.233402	0	0	-0.389891	-0.420162	0	0	0	0	-0.700207	0	0	0	0	0	0	0	-1.16967	0	-1.26049	0	0	0	0	0	0	0	0
LOC115874162		0.365721	0.287118	0.0623834	0.106435	-0.0254631	0.116465	0.303234	0.118219	0.287019	0.691923	0.0492593	0.534545	0.277551	-0.0452248	0.0858517	0.146523	-0.028435	0.403876	-0.0561353	0.177402	-0.376936	0.123145	0.21061	0.34074	-0.201955	0.388444	0.272082	0.249175
LOC115874163	nucleic acid binding	-0.262278	-0.884115	-0.827191	-0.796691	-1.08813	-0.0974151	-0.0901616	-0.573329	0	-0.213505	-0.564684	-1.2679	-0.819763	0	-1.2967	-1.18487	-0.523689	-1.16009	-0.706291	-0.949875	-1.23121	-1.08331	-1.12079	-0.0134648	0.842007	-0.458993	-0.146465	0.334973
LOC115874164	Ribonuclease H protein	-0.221819	-0.461393	-0.663315	-0.458252	-0.329338	-0.297978	-0.0811406	0.0660373	-0.949079	0.217586	-0.566296	-0.39445	-0.423434	0	-1.2014	-0.788545	0	-0.286644	-1.08811	0	0	-0.988015	0.120639	-1.14862	0.134043	-0.312542	0.0737722	-0.00465224
LOC115874165		-0.34276	-0.166388	-0.968499	-0.570693	-0.639133	0.221264	-0.677603	-0.406028	-0.0989256	-0.523325	0.0497749	-0.197508	-0.351431	-0.758528	-1.1294	-1.01757	-0.481326	-0.214641	-1.01611	-1.0836	-0.76288	-0.0709142	-0.254516	0.536171	0.382137	-0.291691	-0.553195	-1.18792
LOC115874166	activity. It is involved in the biological process described with transport	0.644942	0.383471	1.26053	0.847086	1.23813	0.618881	0.765591	0.723168	0.461038	0.750618	0.149008	0.549154	0.452252	1.05511	1.35723	1.36925	0.86623	0.806237	0.868791	1.12766	1.1254	1.46132	0.741558	0.866535	0.248551	0.870481	0.702385	0.723906
LOC115874167	Zona pellucida-like domain	-0.0825485	-0.373901	-0.384916	0	-0.443885	-0.326279	-0.404424	0	0	-0.247646	-1.1217	0	0	0	-1.15475	0	0	0	0	0	-0.390291	-0.941363	-0.978837	0	0	0	0	-1.21327
LOC115874168	DDE superfamily endonuclease	-0.221903	0	0	0	0	0	0	0	0	-0.665708	0	0	0	0	0	0	0	0	0	0	0	0	0	0	0	0	0	0
LOC115874169	carbohydrate binding. It is involved in the biological process described with mannose metabolic process	0.214426	1.10898	2.18605	1.98423	2.13665	1.04936	1.22535	0.623739	0.871032	-0.851493	0.84312	1.40502	1.07881	2.14083	2.23475	2.18256	2.16517	2.00225	1.78528	2.15341	2.2662	1.99034	1.22512	1.23311	0.689836	1.34204	1.31812	1.0159
LOC115874170	Integrase core domain	-0.00610531	0.494947	0.191265	0.175669	-0.206332	0.153728	0.344686	-0.361061	0.122133	0.220612	0.363587	0.863447	0.257807	0.286439	0.146019	0.141338	-0.0103905	0.467148	0.0702487	-0.436577	-0.541822	0.359404	-0.00542909	0	0.466613	0.230397	0.469496	0.334166
LOC115874171		0	0	0	0	0	0	-0.438212	0	0	0	0	0	0	0	0	0	0	0	0	0	0	0	0	0	0	0	0	-1.31464
LOC115874172	nucleic acid binding	-0.532637	-1.01069	1.9743	-1.01806	0	0.385268	0.213202	-1.86058	0	0.262671	0	-1.05	-1.98208	1.61751	2.11101	2.19439	-1.20888	-1.84529	0	0	0	0	1.25923	1.21203	-1.31545	0.285164	0.417133	-0.0626918
LOC115874173	Nucleic acid binding	1.26255	1.39221	0.703469	1.02982	0.738844	1.24408	1.34855	1.26925	1.26044	1.25795	1.45249	1.36471	1.35944	0.816169	0.674227	0.62001	0.971565	1.09934	1.01856	0.72002	0.80811	0.688402	1.30896	1.21982	1.20345	1.35926	1.25834	1.42806
LOC115874174		-0.51614	-0.401197	-0.377856	-0.803742	-0.353415	-0.10504	-0.252564	0	-0.951085	-0.597334	0	0	-1.20359	-1.13357	0	0	-0.555335	-0.765771	-1.09012	-0.856583	-0.0587378	-0.144923	0	0	-0.315121	-0.56982	-0.187871	0
LOC115874175		0.233519	0.330434	-0.707179	-0.395874	0	-0.168352	0.37343	-0.0667058	0.161215	0.606048	0.32215	0.594112	0.0750411	0	-0.966166	-1.15537	-0.494187	-0.65347	-0.0399668	0	0	0	0.230934	-0.913382	0.177392	-0.186452	0.723979	0.582764
LOC115874176	nucleic acid binding	0.274993	0.474495	0.175868	0.188184	-0.11072	0.261674	0.359895	0.291748	0.235429	0.297802	0.407207	0.624811	0.391468	0.152776	0.203981	0.170849	0.182392	0.280913	0.101247	-0.107575	-0.369316	0.144731	0.0846909	0.412839	0.287492	0.286398	0.308891	0.484396
LOC115874177	activity. It is involved in the biological process described with microtubule-based movement	0	-1.15052	0	-1.21658	0	0	-0.517653	0	0	0	0	-1.79933	-1.65222	0	0	0	-1.95821	-1.69152	0	0	0	0	0	0	0	0	-1.55296	0
LOC115874178		-0.127879	0	-0.36532	0	-0.373335	-0.129276	0	0	0	-0.383636	0	0	0	-1.09596	0	0	0	0	0	-1.12001	0	0	-0.387828	0	0	0	0	0
LOC115874179		0.0395668	-0.410625	-0.122635	-0.303613	0	0	-0.168529	0.1187	0	0	0	-0.751961	-0.479915	0	0	-0.367905	-0.91084	0	0	0	0	0	0	0	0	0	-0.505588	0
LOC115874180	Ribonuclease H protein	0	0	0	0	0	0	-0.438683	0	0	0	0	0	0	0	0	0	0	0	0	0	0	0	0	0	0	0	-1.31605	0
LOC115874182	DDE superfamily endonuclease	-0.370711	-0.924169	0	-1.27689	-0.457127	-0.823041	-0.885743	0	0	-1.11213	-1.38413	-1.38838	0	0	0	0	-1.24622	-1.28057	-1.30389	-1.37138	0	0	-1.24126	0	-1.22786	-1.18153	0	-1.4757
LOC115874183	developmental process	-0.347046	-0.431214	0	0	0	0	0	0	-1.04114	0	0	0	-1.29364	0	0	0	0	0	0	0	0	0	0	0	0	0	0	0
LOC115874184	developmental process	0	0	0	0	0	0	0	0	0	0	0	0	0	0	0	0	0	0	0	0	0	0	0	0	0	0	0	0
LOC115874185	Transposase DDE domain	-0.0292007	0.112197	-0.844768	-0.43379	-0.631381	-0.329324	-0.597422	-0.168336	0.0653374	0.0153969	0.464935	0.107131	-0.235473	-0.918776	-0.562646	-1.05288	0	-0.727072	-0.574299	-0.942822	0	-0.951322	-1.28983	-0.111922	0.413775	-0.300672	-1.49159	0
LOC115874186		-0.105785	0.0260423	-0.762529	-0.331635	-0.555822	-0.244704	-0.254002	0	0	-0.317355	-0.288323	0.335821	0.0306296	-0.853589	-0.622397	-0.811603	0	-0.184763	-0.810141	-0.877635	-0.380819	-0.409013	0	0	-0.734112	-0.988812	0.226806	0
LOC115874187	protein serine threonine kinase activity. It is involved in the biological process described with protein phosphorylation	0.905855	1.14539	0.356967	0.834431	0.70713	0.639329	1.04842	1.06122	1.14027	0.516075	1.26833	1.05175	1.11608	0.557584	0.0455611	0.467755	0.691528	0.888624	0.923142	0.670806	0.639554	0.811032	1.24891	0.994296	-0.32522	1.18074	1.23201	0.732518
LOC115874188	Sema domain	0.598258	0.664153	-0.157967	0.673247	-0.205379	0.542436	0.636174	0.30416	0.803149	0.687466	0.770183	0.840039	0.382238	0.25269	0.0579132	-0.784505	0.721778	0.562494	0.73547	-0.0054389	-0.228783	-0.381915	-0.118359	0.789923	0.955743	0.65107	0.54021	0.717243
LOC115874189	sequence-specific DNA binding. It is involved in the biological process described with regulation of transcription, DNA-templated	0	0	0	0	0	0	0	0	0	0	0	0	0	0	0	0	0	0	0	0	0	0	0	0	0	0	0	0
LOC115874190		-0.301333	-0.171714	-0.241426	0	0	0	-0.361278	-0.903999	0	0	-0.515143	0	0	0	-0.724278	0	0	0	0	0	0	0	0	0	0	0	0	-1.08383
LOC115874191	sequence-specific DNA binding. It is involved in the biological process described with regulation of transcription, DNA-templated	-0.353679	0.454357	-0.32809	-0.127884	-0.689419	-0.794384	-0.169446	-0.676331	-0.24429	-0.140416	0.930009	0.220163	0.212898	0.303607	0	-1.28788	-0.383653	0	0	-1.05288	-0.130094	-0.885286	-1.22379	0.0510242	-1.21039	-0.164055	0	-0.344282
LOC115874192	CD80-like C2-set immunoglobulin domain	-0.170801	-0.253567	-0.693831	-0.81776	-0.682433	-0.398679	-0.29276	-0.0249345	0.374922	-0.862391	-0.245087	-0.0246904	-0.490925	-0.131452	-0.769492	-1.18055	-1.12142	-1.33186	0	-1.42267	-0.448734	-0.175897	-0.314828	0	-0.881208	-0.454666	-0.276837	-0.146777
LOC115874193		-0.523583	-0.606595	-0.815989	-0.412918	-0.482545	-0.828207	-0.693476	-0.293366	-0.213507	-1.06388	-0.557722	-0.738059	-0.524005	-0.998049	-0.891796	-0.558123	-0.197968	-0.387215	-0.653572	-0.420035	-0.82631	-0.20129	-1.19301	-1.31613	0.0245175	-0.036362	-1.09375	-0.950321
LOC115874194		-0.37488	0	0	0	0	-0.352211	-0.336768	-1.12464	0	0	0	0	0	0	0	0	0	0	0	0	0	0	0	0	-1.05663	-1.0103	0	0
LOC115874195	Sequence-specific DNA binding. It is involved in the biological process described with regulation of transcription, DNA-templated	-0.470686	-0.405691	-0.239873	0	-0.343232	-0.263858	-0.68434	-1.16061	-0.251448	0	-1.24888	0.836785	-0.804984	0	-0.503768	-0.215852	0	0	0	0	-0.438281	-0.591413	0	0	-0.791574	-1.3473	-0.705717	0
LOC115874196		-0.923125	-0.753259	-0.509341	-0.822904	-0.871941	-0.373641	-0.712392	-1.47655	0	-1.29282	-1.26379	0	-0.995988	-1.52802	0	0	0	-1.46126	-1.00746	0	-1.23135	-1.38448	-1.12092	0	0	-0.362217	-0.720631	-1.05433
LOC115874197	Endonuclease-reverse transcriptase	0	0	0	0	0	0	0	0	0	0	0	0	0	0	0	0	0	0	0	0	0	0	0	0	0	0	0	0
LOC115874198	serine-type endopeptidase activity. It is involved in the biological process described with proteolysis	-0.948021	-0.517288	-0.738711	-0.553789	-0.546398	-0.285138	-0.593977	-1.18233	-0.487047	-1.17469	-0.517267	-0.57587	-0.458726	-0.710921	-0.739367	-0.765845	-0.30878	-0.799057	-0.553531	0	-0.67388	-0.965315	-0.28263	-0.472703	-0.100083	-0.567391	-0.375254	-0.839285
LOC115874199	It is involved in the biological process described with nucleobase-containing compound metabolic process	1.55858	1.64428	1.01584	1.3111	1.05432	1.5109	1.59236	1.55354	1.55227	1.56992	1.61635	1.66732	1.64918	1.06017	0.977954	1.00941	1.28461	1.29873	1.34995	0.93777	1.05	1.17518	1.40449	1.54602	1.58219	1.63408	1.56926	1.57374
LOC115874200	Glycosyltransferase like family 2	2.03469	2.03814	1.66898	1.79049	1.64864	1.92296	2.00348	2.03221	1.9986	2.07324	2.07009	2.00747	2.03686	1.71254	1.65376	1.64064	1.76765	1.7947	1.80913	1.53183	1.62179	1.7923	1.86877	1.96938	1.93072	2.02111	1.98729	2.00203
LOC115874201	Required for alpha-hydroxylation of free fatty acids and the formation of alpha-hydroxylated sphingolipids	1.46774	2.11797	2.08087	1.98423	2.23783	1.68317	2.4199	1.43899	1.35141	1.61282	1.99877	2.09818	2.25696	1.90862	2.20445	2.12954	2.05161	1.78415	2.11693	2.12144	2.14929	2.44275	1.63768	1.86246	1.54936	2.38644	2.37019	2.50306
LOC115874202		-0.442605	-0.67113	-0.260295	-0.245812	0	-0.227065	-0.303083	-0.729414	-0.598402	0	-0.817679	-0.821924	-0.373787	-0.780884	0	0	0	0	-0.737437	0	0	0	0	-0.0197868	-0.661407	0	0	-0.909248
LOC115874203	Catalytic subunit of the peripheral V1 complex of vacuolar ATPase (V-ATPase). V-ATPase is responsible for acidifying a variety of intracellular compartments in eukaryotic cells	3.37927	3.07983	2.7413	2.87769	2.84481	3.20589	2.85037	3.39026	3.32157	3.42599	2.94319	3.0094	3.28689	2.78494	2.73977	2.6992	2.85074	2.81512	2.96721	2.80803	2.81973	2.90668	3.22894	3.17365	3.21509	2.82064	2.82009	2.91038
LOC115874204	Belongs to the sodium neurotransmitter symporter (SNF) (TC 2.A.22) family	0.0300263	0.540698	-0.104583	-0.146985	-0.140209	0.240091	0.433786	-0.0998117	0.137003	0.0528872	0.428706	0.370586	0.822801	-0.10853	-0.152039	-0.0531804	-0.0975959	-0.592671	0.249311	-0.295303	-0.0865531	-0.0387701	0.361624	0.308785	0.0498646	0.460612	0.254411	0.586336
LOC115874205	heme binding. It is involved in the biological process described with oxidation-reduction process	-0.00633318	-0.580838	1.65272	-0.287404	1.55409	0	-0.485007	0.698574	-0.717574	0	-0.459729	-0.941095	-0.341691	1.29237	2.03249	1.63329	-0.555906	-0.958228	0.651922	1.44185	1.27385	1.94657	0	0	0	-0.222365	-0.556419	-0.676236
LOC115874206	Kinase-like	-0.551217	-0.704404	-0.448022	-0.150877	-0.217854	0	-1.01195	0	-1.09175	-0.561904	-0.708963	-0.361026	-1.04322	0	-1.34407	0	0	0	-0.45263	0	0	-0.653561	0	0	0	-1.40945	-1.36993	-0.256464
LOC115874207	cilium assembly	-1.44075	-0.724038	-0.658732	-0.908455	-0.817673	0	-0.451836	-1.54567	-1.41466	-1.36193	-0.519988	-0.683934	-0.968191	-0.898167	0	-1.07803	-1.195	-1.53037	0	0	-1.30046	-1.15256	0	0	0	-0.82927	-0.613652	0.087413
LOC115874208		0	0	0	0	0	-0.065395	0.149048	0	0	0	0	0	0	0	0	0	0	0	0	0	0	0	-0.196185	0	0	0	0.447144	0
LOC115874209		2.27514	1.89854	1.63952	1.6399	1.68831	2.25774	1.69994	2.29842	2.31011	2.21689	1.78448	2.03788	1.87326	1.50746	1.56352	1.84758	1.56727	1.55957	1.79285	1.59095	1.71544	1.75855	2.26288	2.08127	2.42907	1.69482	1.6537	1.75131
LOC115874212	Alpha-L-fucosidase	1.03535	1.37073	2.66074	2.70818	2.76843	1.23073	1.90215	1.51338	1.22152	0.371149	1.26458	1.92	0.927619	2.67824	2.64398	2.65998	2.73049	2.7766	2.61743	2.63478	2.87406	2.79645	1.53374	1.19366	0.964795	2.13504	2.1252	1.4462
LOC115874213	Tubulin is the major constituent of microtubules. It binds two moles of GTP, one at an exchangeable site on the beta chain and one at a non-exchangeable site on the alpha chain	0	-0.761071	0.175215	-0.163861	-0.514362	-0.869367	-0.576511	0	0	0	-1.20865	-0.309805	-0.764759	0.275302	0	0.250341	0.159704	0	-0.651287	-0.241659	-1.17621	-0.12522	-0.366813	-1.18891	-1.05238	-1.30708	-0.422454	0
LOC115874214	transposition, RNA-mediated	-0.0508149	-0.0428944	0	-0.278625	0	0	0	0	-0.152445	0	-0.128683	0	0	0	0	0	-0.835876	0	0	0	0	0	0	0	0	0	0	0
LOC115874215	Transposase IS4	-0.371416	-0.469622	-0.408293	-0.285816	-0.178125	0.27092	-0.513668	0	-0.495439	-0.618809	-0.589777	-0.497112	-0.321976	0	-1.22488	0	0	-0.787246	-0.0702022	0	0	-0.534375	0.623128	0.189632	0	-1.29027	-0.250739	0
LOC115874216		-0.283484	-0.385226	-0.361885	0	0	-0.221716	-0.234743	0	0	-0.850451	0	0	-1.15568	-1.08565	0	0	0	0	0	0	0	0	0	0	-0.665148	0	-0.70423	0
LOC115874217	amino acid transmembrane transporter activity. It is involved in the biological process described with amino acid transmembrane transport	-0.423128	0	0	-0.425802	-0.347957	0	0	-1.26938	0	0	0	0	0	0	0	0	0	0	-1.27741	-1.04387	0	0	0	0	0	0	0	0
LOC115874218	Structural component of the gap junctions	-0.538701	0.156175	0.236302	-0.372324	0.164807	-0.701854	-0.170657	-0.840225	-0.487365	-0.288515	0.0857508	0.441403	-0.0586291	0.149698	-0.0584432	0.617652	-0.267705	-0.523899	-0.325369	-0.216771	0.334402	0.37679	-0.961714	-1.38587	0.242022	-0.0416412	-0.464513	-0.00581814
LOC115874219	Glutathione S-transferase, N-terminal domain	0.553857	1.31016	2.88717	2.37819	2.81385	0.476905	2.07083	0.887404	1.01124	-0.237071	1.14091	1.55857	1.231	3.19171	3.11194	2.35788	2.27557	2.30798	2.55102	2.84187	2.62121	2.97848	1.60383	0.656799	-0.829919	2.23449	1.99392	1.98407
LOC115874220		-0.272506	0.0944653	-0.119453	-0.13911	-0.429233	0.199604	0.254169	-0.817519	0	0	0.240344	0.681036	-0.637984	-0.391868	0.0154149	0.0180944	-0.0689086	0	-0.348421	-0.592005	-0.873341	0.177647	0.598811	0	0	0.226237	0.579382	-0.0431105
LOC115874221		-0.150114	-0.201932	-0.481886	-0.0576863	-0.368459	0.00388153	0.0739408	-0.110054	-0.0459895	-0.294298	0	-0.570541	-0.0352538	-0.00662221	-1.07646	-0.362577	-0.00242159	-0.462735	0.292097	-1.03067	-0.165876	0.0911664	-0.0554521	0	0.0670967	0.481404	0.176435	-0.436016
LOC115874222		-0.223583	-0.635453	-0.765586	-0.694121	-0.796252	-0.708166	-0.453224	-0.367407	-0.303342	0	-0.346527	-1.00398	-0.555848	-0.962945	-1.33381	0	-0.861834	0	-1.22053	0	-1.26833	-1.12043	0	-1.28103	-0.843468	0	-1.35967	0
LOC115874223	Reverse transcriptase (RNA-dependent DNA polymerase)	-0.382368	-0.420594	-0.429301	0.109486	-0.125504	-0.46085	0.0322227	-1.06161	-0.085498	0	-0.00374438	-0.552057	-0.705981	-0.334926	-0.483946	-0.469032	0.101976	-0.0463115	0.272792	-0.234034	-0.076037	-0.0664415	0.139123	-1.13013	-0.391541	0.342764	0.0922556	-0.338351
LOC115874224	Tigger transposable element-derived protein 6-like	0	-0.345143	-0.553558	-0.865249	-0.640088	-0.23294	-1.08185	0	0	0	0	-1.03543	0	-0.596448	-1.06423	0	-0.717186	-0.927622	-0.950941	-0.620494	-1.29977	0	0	0	-0.69882	-1.12961	-0.692145	-1.42378
LOC115874225		0	-0.622754	-0.219519	-0.340798	0	-0.476338	-0.180943	0	0	0	-0.801606	-0.62976	-0.436895	0	-0.658558	0	0	0	-1.02239	0	0	0	-0.482648	0	-0.946365	0	-0.0475946	-0.495235
LOC115874226		0	-0.346664	0	-0.615884	0	0	-0.340745	0	0	0	0	-0.0829541	-0.957037	0	0	0	-0.785902	-0.820246	-0.241505	0	0	0	0	0	0	-1.02224	0	0
LOC115874227		-0.526261	-1.5792	-0.384378	-0.57858	-0.444525	-0.34902	-0.918631	-1.57878	0	0	-1.66705	-1.67129	-1.39925	-1.15313	0	0	-0.750992	0	-0.984747	0	-1.33358	0	-1.04706	0	0	-0.686296	-0.612008	-1.45759
LOC115874228		0.928241	0.88396	0.377534	0.58004	0.307212	0.425757	0.936664	1.15667	0.689518	0.938534	0.635867	1.07192	0.944096	0.565028	0.351767	0.215807	0.608147	0.706428	0.425544	0.0772247	0.599594	0.244817	0.819163	0	0.458108	0.883696	1.12555	0.800746
LOC115874229	Reverse transcriptase (RNA-dependent DNA polymerase)	0	0	0	-0.873074	0	0	-0.808436	0	0	0	0	0	0	0	0	0	-1.28078	0	-1.33844	0	0	0	0	0	0	-0.915054	0	-1.51025
LOC115874230	Belongs to the LDH MDH superfamily	-0.503299	-0.24191	-0.910557	0	-0.321441	-0.384976	-0.635941	-0.9085	-0.601397	0	-0.0936751	0	-0.632054	-0.95997	-1.02981	-0.741893	0	0	0	0	-0.964322	0	-1.15493	0	0	-1.39622	-0.511599	0
LOC115874231	receptor activity. It is involved in the biological process described with G-protein coupled receptor signaling pathway	0.255808	0.36823	0.0836137	0.0811928	-0.479353	0.187156	0.463384	0.499535	0.514041	-0.246151	0.195062	0.352668	0.556961	0.231857	-0.125224	0.144208	0.163825	-0.151346	0.2311	-0.80643	-0.360767	-0.270861	-0.0742519	0.696568	-0.0608475	0.45653	0.622522	0.311101
LOC115874232	Belongs to the LDH MDH superfamily	1.4059	1.82481	1.44107	1.20103	1.4431	1.5994	1.62103	1.46933	1.5226	1.22576	1.96056	1.79124	1.72262	1.54698	1.14214	1.63407	1.17863	1.16647	1.25799	1.09677	1.58505	1.64747	1.62987	1.54165	1.62667	1.65471	1.56873	1.63963
LOC115874233		-0.158336	0.354573	0.306693	0.0541417	0.242429	-0.627266	0.459296	-0.201569	-0.313596	0.0401561	0.396547	0.473607	0.193566	0.316836	0.154244	0.448998	-0.0939366	-0.0313711	0.287733	-0.167941	0.344669	0.550559	-0.992065	-1.11519	0.225459	0.400108	0.591496	0.386283
LOC115874234	Forms chloride channels	0.670789	0.170409	-0.271928	0.0194884	-0.14794	0.238797	0.79032	0.899303	1.29658	-0.183517	0.00609349	0.540239	-0.0351049	-0.375255	-0.688131	0.247601	-0.234636	0.356063	-0.0629625	-0.359792	-0.525735	0.441707	-0.0862523	0.204549	0.598093	0.675158	0.799006	0.896796
LOC115874235		1.83319	1.80446	1.27128	1.55132	1.18798	1.72732	1.79984	1.81243	1.87948	1.80765	1.74303	1.86708	1.80328	1.37197	1.2706	1.17125	1.5203	1.56254	1.57112	1.17489	1.20324	1.18582	1.6827	1.71787	1.7814	1.80635	1.84371	1.74946
LOC115874236		1.49912	0.880722	0.430224	0.672469	0.224198	1.45877	0.763232	1.4572	1.44704	1.59313	0.97655	0.91895	0.746667	0.755302	0.255688	0.279682	0.473006	0.865317	0.679084	0.190585	0.295991	0.186016	1.30544	1.40268	1.6682	0.704533	0.822616	0.762545
LOC115874237		0.296722	0.464789	-0.0818162	0.336872	-0.0925347	0.63471	0.469063	0.298232	0.355142	0.236793	0.280548	0.551231	0.562589	0.00158988	-0.208427	-0.0386113	0.263552	0.432033	0.315033	0.00650761	-0.289069	0.00495723	0.759207	0.517773	0.627151	0.57423	0.346585	0.486375
LOC115874238	Alpha/beta hydrolase family	1.40847	1.53606	1.1862	1.28887	1.21925	1.44919	1.47447	1.46287	1.31127	1.45128	1.43363	1.52616	1.64839	1.14854	1.14268	1.2674	1.27508	1.22485	1.36669	1.13268	1.17863	1.34644	1.42932	1.45925	1.45901	1.46973	1.46194	1.49174
LOC115874239		-0.737867	-0.575984	-1.26326	-0.590821	-0.419444	-0.504017	-0.324618	-0.600449	-1.0715	-0.541655	-0.0120204	-0.391929	-1.324	-1.25398	-1.32382	-1.21199	-0.675747	-0.886183	-0.210532	0	-1.25833	0	0.194516	-1.27103	-0.435533	-0.912081	-0.235733	0.17396
LOC115874240	Beat protein	1.93152	1.23143	0.793704	1.11401	0.642224	1.9338	1.23113	1.87074	1.9406	1.98323	1.32752	1.32121	1.04555	1.17357	0.613644	0.593899	0.857144	1.32951	1.15536	0.514294	0.751681	0.660697	1.94682	1.76057	2.094	1.02373	1.28378	1.38588
LOC115874241		0.412785	0.171966	-0.834063	-0.453307	-0.262495	0.483388	0.416341	0.830631	0.353592	0.0541312	0.671435	-0.280104	0.124567	-0.607041	-1.154	-0.741146	-0.2049	-0.415336	-0.739685	0	-0.787484	0	0.135853	0.801874	0.512436	0.513009	0.626321	0.109693
LOC115874243		0	-0.176114	0	0	-0.264228	-0.268463	-0.305566	0	0	0	0	-0.528343	0	0	0	0	0	0	0	0	-0.792685	0	0	-0.805388	0	0	0	-0.916697
LOC115874244		0	0	0	0	0	0	0.0274993	0	0	0	0	0	0	0	0	0	0	0	0	0	0	0	0	0	0	0	0	0.0824979
LOC115874245	Domain of unknown function (DUF4485)	0	0	0	0	0	0	0	0	0	0	0	0	0	0	0	0	0	0	0	0	0	0	0	0	0	0	0	0
LOC115874246	Reverse transcriptase (RNA-dependent DNA polymerase)	0	-0.379658	0	-0.0824501	0	-0.00287808	-0.388215	0	0	0	0	0	-1.13897	0	0	0	0	0	-0.24735	0	0	0	-0.00863423	0	0	0	-1.16465	0
LOC115874247		2.23369	1.79827	0.739524	1.59079	0.383065	2.00141	1.78905	2.25381	2.24263	2.20462	1.66791	1.96077	1.76614	1.29295	0.206381	0.719236	1.29284	1.77835	1.70117	0.0602882	0.536517	0.552391	1.97751	1.97472	2.052	1.78621	1.86466	1.71627
LOC115874248	Vasopressin receptor activity. It is involved in the biological process described with G-protein coupled receptor signaling pathway	0.0455121	-0.0643596	-0.259461	-0.607348	-0.433256	0.340075	-1.32791	-0.315968	-0.323259	0.775763	0.294737	-0.370689	-0.117127	-0.505741	-0.136246	-0.136396	-0.70566	-0.864943	-0.25144	-0.478634	-0.510093	-0.311042	0.413245	0.273085	0.333895	-1.24302	-1.50453	-1.23616
LOC115874249		0	0	0	-0.483776	0	0	0	0	0	0	0	0	0	0	0	0	0	-1.45133	0	0	0	0	0	0	0	0	0	0
LOC115874250		-0.0807546	-0.402944	0	0	0	0	0	-0.514028	0	0.271765	-0.602293	-0.606538	0	0	0	0	0	0	0	0	0	0	0	0	0	0	0	0
LOC115874251		2.06566	1.63952	1.049	1.48768	0.93844	1.94878	1.78794	1.99593	2.00917	2.19187	1.60353	1.86347	1.45155	1.27442	0.697498	1.17508	1.26014	1.59377	1.60914	0.743291	1.0401	1.03193	1.92318	1.76252	2.16064	1.7087	1.76606	1.88904
LOC115874252	Alkaline phosphatase	1.56644	1.17336	0.930028	1.00398	0.751651	1.39273	0.837437	1.57184	1.48506	1.64242	1.03207	1.33439	1.15363	0.952015	0.923834	0.914236	0.882105	1.08614	1.04369	0.587291	0.745288	0.922374	1.49609	1.42969	1.25241	0.654329	0.87206	0.985922
LOC115874253	Telomerase Cajal body protein	1.44831	1.55558	0.797833	1.17865	0.743782	1.44753	1.50333	1.45644	1.3897	1.49879	1.57179	1.53843	1.55652	0.939289	0.704181	0.750028	1.20163	1.15474	1.17957	0.576787	0.754843	0.899715	1.4643	1.36768	1.51059	1.48306	1.46703	1.5599
LOC115874254	PH domain	1.4929	1.5965	1.3722	1.3929	1.41179	1.2931	1.45906	1.54215	1.45418	1.48236	1.6056	1.56165	1.62224	1.30683	1.41112	1.39866	1.35989	1.40199	1.4168	1.38898	1.43433	1.41205	1.42591	1.25782	1.19556	1.42377	1.49266	1.46076
LOC115874255	Component of the Mediator complex, a coactivator involved in regulated transcription of nearly all RNA polymerase II-dependent genes. Mediator functions as a bridge to convey information from gene-specific regulatory proteins to the basal RNA polymerase II transcription machinery. Mediator is recruited to promoters by direct interactions with regulatory proteins and serves as a scaffold for the a…	1.5502	1.43663	1.12606	1.30907	1.03433	1.55885	1.43569	1.51343	1.55094	1.58623	1.38758	1.49078	1.43153	1.19244	1.04765	1.13808	1.26866	1.28313	1.37541	0.948741	1.05683	1.09742	1.50397	1.5176	1.65497	1.42728	1.44083	1.43896
LOC115874256	Carboxylesterase family	0	-0.204242	-0.239598	0	0	0	-0.284672	0	0	0	0	0	-0.612727	-0.718794	0	0	0	0	0	0	0	0	0	0	0	-0.854017	0	0
LOC115874257	ribosomal protein L50	2.17653	2.21757	1.35188	1.80101	1.39567	2.1028	1.99708	2.20358	2.17353	2.15249	2.27331	2.20315	2.17625	1.53715	1.21224	1.30626	1.67629	1.88359	1.84314	1.23474	1.47259	1.47967	2.07473	2.08313	2.15055	2.03032	1.92148	2.03945
LOC115874258	RNA pol II promoter Fmp27 protein domain	1.4816	1.43021	0.970135	1.28833	1.00434	1.44543	1.49886	1.48444	1.49669	1.46367	1.41878	1.48362	1.38823	1.04791	0.879164	0.983332	1.27023	1.29938	1.29537	0.894599	1.02761	1.09082	1.43978	1.45341	1.44311	1.49074	1.46416	1.54167
LOC115874259		1.1493	1.33643	0.941271	0.470904	1.00745	0.78001	0.825434	1.0787	1.01995	1.34923	1.23839	1.45686	1.31406	1.17827	0.675164	0.970378	0.455472	0.55943	0.397809	0.991497	1.08707	0.943771	0.381252	1.03264	0.926136	0.472396	1.08257	0.921334
LOC115874260		0.372427	0.567085	-0.0594732	-0.0347796	-0.127487	0.266273	0.496024	0.232874	0.449316	0.435091	0.561032	0.59818	0.542043	0.141895	-0.29592	-0.024395	0.0968779	-0.26846	0.0672432	-0.5054	0.0457728	0.0771655	0.538532	-0.155986	0.416274	0.447881	0.516371	0.523821
LOC115874261	homolog subfamily C member	1.33464	1.42601	1.31102	1.477	1.3191	1.39635	1.50488	1.26491	1.32158	1.41744	1.36754	1.496	1.41449	1.34528	1.29467	1.29312	1.54193	1.44654	1.44253	1.32802	1.40073	1.22856	1.52796	1.28417	1.37694	1.48691	1.4877	1.54003
LOC115874262	SUZ domain	1.9531	2.03288	1.57672	1.739	1.59238	1.83957	1.98239	1.98792	1.91702	1.95435	2.00295	2.04222	2.05346	1.56263	1.59663	1.57089	1.75664	1.73028	1.73008	1.53608	1.60665	1.63442	1.88528	1.85341	1.78001	2.00177	1.9527	1.99271
LOC115874263	Protein transporter activity. It is involved in the biological process described with protein transport	2.34402	2.15649	1.90543	1.94436	1.91073	2.18067	2.09822	2.33441	2.39706	2.30059	2.13729	2.17669	2.15549	1.91468	1.92847	1.87313	1.93171	1.9455	1.95586	1.95486	1.98588	1.79143	2.21509	2.10293	2.22401	2.06335	2.08651	2.14481
LOC115874264	TPR repeat	0.269275	0.444703	0.299684	0.388096	0.201319	-0.0643769	0.263607	0.343933	0.132521	0.331371	0.360403	0.440479	0.533228	0.682434	0.11065	0.105969	0.393573	0.573108	0.197607	0.130114	0.176137	0.297706	0.260232	0	-0.453363	0.277215	0.0584629	0.455144
LOC115874265	It is involved in the biological process described with purine nucleobase biosynthetic process	1.2684	1.38118	0.198188	0.83847	0.341508	0.953737	1.36247	1.26588	1.3267	1.21263	1.77064	1.21161	1.1613	1.15352	-0.664992	0.106035	0.868864	0.822587	0.823958	-0.124349	0.813375	0.335499	0.845875	0.977463	1.03787	1.25946	0.995451	1.83248
LOC115874266	Carboxylesterase family	0	-0.26207	0	-0.324589	0	0.0143664	0	0	0	0	0	0	-0.78621	0	0	0	0	0	-0.973768	0	0	0	0.0430993	0	0	0	0	0
LOC115874267	Belongs to the amiloride-sensitive sodium channel (TC 1.A.6) family	-0.895585	-0.712107	-0.517406	-0.819814	-0.518857	-0.482049	-0.448962	0	-1.36974	-1.31702	0	-0.815108	-1.32121	-1.55222	0	0	-0.973988	-1.48545	0	0	-1.55657	0	-1.44615	0	0	0	-1.34689	0
LOC115874268	Belongs to the amiloride-sensitive sodium channel (TC 1.A.6) family	-0.518836	-0.83957	0	-0.620607	-0.295079	-0.498944	-0.421734	0	-0.532581	-1.02393	-0.818804	-0.370752	-1.32915	0	0	0	-1.45905	0	-0.40277	-0.885237	0	0	-0.0561486	0	-1.44068	0	-0.655857	-0.609343
LOC115874269		-0.416478	-0.792374	-0.975762	-0.302135	-0.742673	0	0	0	0	-1.24943	-1.52143	0	-0.85569	-1.48464	0	-1.44265	-0.906404	0	0	0	-0.886928	-1.34109	0	0	0	0	0	0
LOC115874270	Lissencephaly type-1-like homology motif	0	0	0	0	0	0	0.0705187	0	0	0	0	0	0	0	0	0	0	0	0	0	0	0	0	0	0	0	0	0.211556
LOC115874271	G protein alpha subunit	1.01014	0.978284	0.7528	0.849361	0.892821	0.929446	1.19738	0.968782	0.902162	1.15946	0.963186	0.997694	0.973973	0.689191	0.691903	0.877305	0.930753	0.735754	0.881577	0.750857	0.67687	1.25074	0.717658	0.907206	1.16347	1.13271	1.05861	1.40082
LOC115874272	Membrane-associating domain	1.96575	1.84849	1.17533	1.4532	1.18435	1.89005	1.87605	1.94318	1.95488	1.9992	1.82422	1.96743	1.75381	1.30556	1.01387	1.20656	1.33564	1.57834	1.44561	0.978953	1.27449	1.29961	1.72021	1.89661	2.05333	1.81929	1.87062	1.93825
LOC115874273		0.965919	0.929807	0.0312722	0.594042	0.0470867	0.807537	1.03636	0.98471	1.03574	0.877307	0.940197	0.940452	0.908773	0.214828	-0.0498122	-0.0711995	0.490283	0.636674	0.655168	-0.160094	0.076728	0.224626	0.728158	0.932873	0.76158	0.97076	0.894659	1.24366
LOC115874274	Structural component of the gap junctions	0.547061	0.313223	-0.291084	0.110441	-0.679011	0.370767	0.589486	0.501448	0.603495	0.536242	0.446866	0.172848	0.319955	-0.0636607	-0.509163	-0.300429	-0.199911	0.367804	0.163431	-0.66749	-0.647796	-0.721747	0.0189303	0.538159	0.555213	0.254756	0.692223	0.821478
LOC115874275		1.79339	1.85381	1.10796	1.66446	1.19853	1.73015	1.88589	1.84153	1.85915	1.6795	1.89754	1.84571	1.8182	1.26902	1.03039	1.02446	1.55272	1.80215	1.63853	1.08691	1.24201	1.26669	1.77205	1.72827	1.69014	1.83934	1.86437	1.95395
LOC115874276	carboxylic ester hydrolase activity	0.0322749	0.392557	-0.227261	0.0766779	-0.463007	-0.0212775	0.492165	0	-0.0800086	0.176833	0	0.640953	0.536717	-0.96146	-0.332328	0.612004	-0.258289	0.105306	0.383017	-0.985506	0.113369	-0.516884	0	0	-0.0638324	0.602287	0.566092	0.308116
LOC115874277	Protein phosphatase 2A homologues, catalytic domain.	0	-0.569365	-0.456756	-0.523396	0	-0.562784	-0.366898	0	0	0	-1.70809	0	0	-1.37027	0	0	-1.57019	0	0	0	0	0	0	-1.68835	0	0	0	-1.10069
LOC115874278		0.5822	0.845003	0.56824	0.860122	0.344721	0.812009	1.04453	0.686161	0.470385	0.590054	0.458234	1.16478	0.911997	0.576699	0.606245	0.521775	0.89717	0.667599	1.0156	0.370313	0.232399	0.43145	1.12097	0.606641	0.70841	0.983768	0.96224	1.18757
LOC115874279	protein serine threonine kinase activity. It is involved in the biological process described with protein phosphorylation	-0.165467	-0.742496	0	-0.757632	-0.410924	0	-0.334465	0	0	-0.496402	0	-1.24977	-0.977721	0	0	0	-1.10762	0	-1.16528	-1.23277	0	0	0	0	0	0	-1.00339	0
LOC115874280	Ribonuclease H protein	-0.258665	0	0	0	-0.327507	0	-0.408765	0	-0.775994	0	0	0	0	0	0	0	0	0	0	-0.982521	0	0	0	0	0	-1.0937	0	-0.132596
LOC115874281	DDE superfamily endonuclease	-0.241738	0	0	-0.268862	0	0	0	0	-0.725215	0	0	0	0	0	0	0	-0.806586	0	0	0	0	0	0	0	0	0	0	0
LOC115874282	DDE superfamily endonuclease	0	0	0	0	0	0	-0.747414	0	0	0	0	0	0	0	0	0	0	0	0	0	0	0	0	0	0	0	-0.993863	-1.24838
LOC115874283	Spaetzle	0.685308	0.229683	-0.327392	0.0651388	-0.864829	0.458661	-0.112175	0.875647	0.576189	0.604087	0.40267	0.439818	-0.153438	-0.560535	0	-0.42164	-0.283333	0.0181142	0.460636	-0.70952	-1.16695	-0.718019	0.511679	0.235324	0.628979	-0.0425459	-0.179111	-0.114868
LOC115874284	DDE superfamily endonuclease	0	0	0	0	0	0	0	0	0	0	0	0	0	0	0	0	0	0	0	0	0	0	0	0	0	0	0	0
LOC115874285		0	0	0	0	-0.196515	0	-0.120055	0	0	0	0	0	0	0	0	0	0	0	0	-0.589545	0	0	0	0	0	0	-0.360165	0
LOC115874286	Endonuclease/Exonuclease/phosphatase family	0	-0.548109	-0.520434	-0.512174	-0.48658	-0.838499	-1.14354	0	0	0	0	-1.64433	0	0	0	-1.5613	0	-1.53652	0	0	0	-1.45974	-1.19619	-1.31931	0	0	-1.69898	-1.73165
LOC115874287	Belongs to the amiloride-sensitive sodium channel (TC 1.A.6) family	0	-0.420002	-0.449383	-1.06055	-0.509531	0	-0.87311	0	0	0	-1.26001	0	0	-1.34815	0	0	-1.42313	-1.75851	0	0	-1.52859	0	0	0	0	0	-1.14282	-1.47651
LOC115874288	Calcium ion binding	0	0	0	0	0	0	0	0	0	0	0	0	0	0	0	0	0	0	0	0	0	0	0	0	0	0	0	0
LOC115874289	retrotransposable element Tf2 155 kDa protein type 1-like	-0.232297	-1.70469	-0.457143	-0.966443	-1.16608	-1.54426	-0.673178	0	0	-0.696892	-2.01028	-1.06029	-2.04351	-1.37143	0	0	-1.87238	0	-1.02695	-1.52041	-1.97784	0	-1.08926	-1.99054	-1.55298	-1.15447	-0.865065	0
LOC115874290	Cadherins are calcium-dependent cell adhesion proteins	-0.592654	-0.302838	-0.507116	-0.560122	-0.885021	-0.431515	-0.845403	-0.494627	-0.871771	-0.411564	-0.392077	-0.110015	-0.406421	-0.139263	-0.777303	-0.604781	-0.828203	-0.619509	-0.232654	-1.33357	-0.711817	-0.609676	-0.24921	-0.156317	-0.889018	-0.99759	-0.657034	-0.881586
LOC115874291	The proteasome is a multicatalytic proteinase complex which is characterized by its ability to cleave peptides with Arg, Phe, Tyr, Leu, and Glu adjacent to the leaving group at neutral or slightly basic pH	1.52647	1.25999	0.98731	1.47538	1.04512	1.36755	1.43846	1.58326	1.18783	1.80831	1.24266	1.34429	1.19304	0.855911	1.24874	0.857279	1.41159	1.38266	1.6319	0.975772	1.10554	1.05404	1.43259	1.58552	1.08453	1.48237	1.50826	1.32473
LOC115874293	nuclease activity	-0.0933899	-0.26932	-0.810298	-0.355544	-0.965067	-0.430425	-0.356201	-0.28188	-0.275807	0.277517	-0.370145	0.0235503	-0.461366	-1.23644	0	-1.19445	-0.658208	-0.169674	-0.23875	-1.26049	-0.541822	-1.09289	0	-0.776373	-0.514903	-0.371663	-0.633167	-0.0637737
LOC115874294	K02A2.6-like	0	0	0	-0.600842	0	0	0	0	0	0	0	0	0	0	0	0	-1.80253	0	0	0	0	0	0	0	0	0	0	0
LOC115874295	Omega peptidase activity. It is involved in the biological process described with glutamine metabolic process	0.0709101	0.436398	1.63998	-0.620163	1.43601	0.0501204	-0.140751	0.461837	-0.220065	-0.0290409	0.189047	0.504582	0.615565	1.52942	1.71266	1.67786	-0.505556	-0.393773	-0.96116	1.31574	1.30067	1.69161	-0.120384	0.310777	-0.0400325	-0.53777	-0.12258	0.238097
LOC115874296		-0.0972364	-0.280592	-0.505239	-0.241877	-0.203461	0.263351	-0.182039	0.0401817	-0.254776	-0.0771152	-0.650143	0.49174	-0.683373	-0.136227	-0.984217	-0.395272	-0.211208	-0.546582	0.0321587	0	-0.316671	-0.293711	-0.206246	0.41099	0.585309	0.12649	-0.106985	-0.565621
LOC115874297		-0.357786	-0.720777	-0.37628	0.0386687	0	0.197321	0.263135	-0.779061	0	-0.294298	-0.867326	-0.871571	-0.423434	-0.529501	-0.599339	0	0	0	0.116006	0	0	0	0.451632	0.851385	-0.711055	-0.120656	0.664837	0.245225
LOC115874298	cysteine-type peptidase activity	2.26237	3.04853	3.29658	3.47407	3.64421	2.74948	3.97047	2.68212	2.42255	1.68245	3.12646	2.92504	3.09409	3.09004	3.246	3.55369	3.52586	3.36996	3.5264	3.50025	3.65111	3.78126	2.65764	2.97793	2.61288	4.02995	3.97025	3.91122
LOC115874299		0.0898389	-0.103236	-0.345736	-0.294526	-0.196275	0.0891154	0.259603	-0.277116	0.0757441	0.470889	0.333589	-0.369626	-0.273672	0	-0.574516	-0.462692	-0.227475	-0.738941	0.0828378	-0.528723	0	-0.0601013	0.476456	0	-0.20911	0.381289	0.0528383	0.344682
LOC115874300	nucleic acid binding	0.0483309	0.314994	-0.883202	-0.110046	-0.53084	0.11531	0.234146	-0.00911407	-0.0139815	0.168088	0.371012	0.268201	0.305768	-1.04156	-0.842554	-0.765492	-0.33839	0.143895	-0.135642	-0.706585	-0.686891	-0.199045	-0.127375	0.401638	0.0716664	0.242936	0.331511	0.127992
LOC115874301		0	0	0	0	0	0	-0.368506	0	0	0	0	0	0	0	0	0	0	0	0	0	0	0	0	0	0	-1.10552	0	0
LOC115874302	DDE superfamily endonuclease	-0.725559	-0.512729	0	-0.527865	-0.390692	-0.561241	-0.718778	-0.963121	-0.83211	-0.381448	0	-0.453571	-1.08462	0	0	0	-1.21451	0	-0.369084	0	0	-1.17208	0	-1.33268	-0.351047	0	-0.712348	-1.44398
LOC115874303		-0.178771	-0.162596	-0.506847	-0.43101	-0.633484	-0.141075	-0.679515	0	-0.536312	0	0	0	-0.487788	-1.01982	0	-0.500717	-0.918713	0	-0.374317	0	-1.02418	-0.876278	0	0	-0.423226	-0.0758656	-1.11552	-0.847157
LOC115874304	Transposase DDE domain	0	-0.372517	0	-0.206918	-0.31862	-0.490522	-0.232923	0	0	0	0	0	-1.11755	0	0	0	-0.293204	-0.327549	0	0	-0.449819	-0.506041	-0.543515	0	-0.928051	0	0	-0.69877
LOC115874305		-0.161286	-0.112808	-0.322456	-0.195353	0	0	0	0	-0.483857	0	0	0	-0.338423	-0.967369	0	0	-0.565228	0	-0.0208318	0	0	0	0	0	0	0	0	0
LOC115874306		0	0	0	0	-0.346984	-0.714482	0	0	0	0	0	0	0	0	0	0	0	0	0	0	0	-1.04095	-1.07842	0	-1.06502	0	0	0
LOC115874307	Ribonuclease H protein	0	-0.301928	0	0	-0.297678	0	-0.321562	0	0	0	-0.905784	0	0	0	0	0	0	0	0	-0.893035	0	0	0	0	0	0	-0.964686	0
LOC115874309	Domain of unknown function, currently peculiar to Drosophila.	-0.553631	0	-0.219194	0	0	-0.658719	-0.4285	0	-0.706293	-0.954601	0	0	0	0	-0.657583	0	0	0	0	0	0	0	0	-1.20686	-0.769298	0	-1.2855	0
LOC115874310		-0.313571	-0.278364	-0.276629	-0.231131	-0.224397	-0.0714665	0.194112	-0.884466	-0.0544845	-0.00176266	0.0686618	-0.499855	-0.4039	-0.236966	0	-0.59292	-0.232765	-0.1702	-0.290429	-0.482861	0	-0.19033	0	0	-0.2144	0.309052	0.22364	0.0496436
LOC115874311		0	0	-0.290275	-0.123925	-0.48202	0	-0.435693	0	0	0	0	0	0	-0.870826	0	0	-0.371775	0	0	-0.41775	0	-1.02831	0	0	0	-1.30708	0	0
LOC115874312	It is involved in the biological process described with carbohydrate metabolic process	0.112802	-0.163911	-0.609701	-1.0942	-0.739068	-0.553509	-0.169337	-0.104722	0.453519	-0.0103893	-0.0782676	-0.197232	-0.216232	-0.342503	-0.818106	-0.668494	-1.21143	-1.02392	-1.04724	-0.910617	-1.19195	-0.114636	-0.45314	-0.0143233	-1.19306	-0.0556522	-0.0528486	-0.399511
LOC115874313	binding. It is involved in the biological process described with	2.08302	1.21842	0.291938	-0.525026	-0.930907	1.86252	0.7472	2.15557	2.26265	1.83085	1.48811	0.911497	1.25565	0.462799	0	0.413014	-1.12629	-0.558571	0.109781	0	-1.70887	-1.08385	1.92243	1.66528	1.99985	0.750208	0.896141	0.595252
LOC115874314		0.297791	-0.443146	-0.516614	-0.463419	-0.831172	0.0881193	-0.541728	0.45777	0.481333	-0.0457288	-0.263369	-0.38412	-0.68195	-0.979902	0	-0.56994	0	-1.39026	0	-1.48107	0	-1.01245	-0.505853	0.18868	0.581531	-0.478303	-0.707622	-0.439259
LOC115874315	Voltage-gated potassium channel activity. It is involved in the biological process described with	0.213815	0.283953	0.0154269	-0.30524	-0.0479059	0.195738	0.173684	0.291216	0.0663483	0.28388	0.156375	0.410125	0.28536	-0.0539852	-0.109583	0.209849	-0.388603	-0.318212	-0.208906	-0.351032	0.117754	0.0895608	-0.102815	0.429563	0.260468	0.278153	-0.0470197	0.28992
LOC115874316		0.264585	0.294114	-0.521255	0.078298	-0.39288	0.659207	0.535698	0.358112	-0.0160263	0.451669	0.40815	0.0614825	0.412709	-0.897478	-0.666286	0	-0.194307	0.283232	0.145969	0	-0.90183	-0.27681	0.287776	1.21257	0.477271	0.535501	0.453983	0.617611
LOC115874317		-0.549997	0.109782	-0.20396	-0.111073	-0.52601	0.169883	-0.0601425	-0.772306	-0.465204	-0.412482	0.0688474	0.413937	-0.153438	-0.647685	0.0358039	0	0	-0.455981	0.122761	-0.671731	-0.527099	-0.379201	-0.064492	0.574142	0	-0.146086	-0.179111	0.14477
LOC115874318	Voltage-gated potassium channel activity. It is involved in the biological process described with	-0.629197	-0.958739	-0.242196	-0.31197	-0.44617	-0.236307	-0.334566	-0.769849	-0.434718	-0.683026	-1.55708	-0.959269	-0.359865	-0.0731311	-0.476184	-0.177274	-0.215059	-0.198251	-0.522599	-0.544335	-0.621551	-0.172623	-0.0717944	-0.537343	-0.0997827	-0.956542	-0.097472	0.0503171
LOC115874319		-0.170297	-0.229524	-0.408193	-0.401647	-0.630975	0.0151727	-0.241302	-0.333909	-0.202897	0.0259157	-0.547113	0.012914	-0.154373	0	-0.580156	-0.644423	-0.585298	-0.619643	0	-1.01148	-0.51467	-0.366772	0.0728757	-0.305523	0.278166	-0.645541	0.259287	-0.337651
LOC115874320	cytochrome p450	0	0	-0.784704	0	-0.223995	0	-0.373328	0	0	0	0	0	0	-0.991622	-1.36249	0	0	0	0	0	0	-0.671984	0	0	0	0	0	-1.11999
LOC115874321		-0.72409	-0.770721	-0.706779	-0.345905	-0.312539	-0.161521	-0.507607	-0.427632	-0.89868	-0.845958	-0.816927	-0.34405	-1.15119	-1.08116	0	-1.03918	0	0	-1.03771	0	0	-0.937616	0	0	-0.484564	-0.915355	0	-0.607466
LOC115874322		-0.0509218	-0.69408	-0.186567	-0.124123	-0.797754	-0.766639	-0.425543	0.0560392	-0.252282	0.0434777	-1.07362	-0.600742	-0.407878	-0.559702	0	0	0	0.143886	-0.516255	-0.75984	-0.740146	-0.893278	-0.930752	-1.05388	-0.315287	-0.0928656	-0.0185772	-1.16519
LOC115874323		0.928799	1.10049	0.986464	0.67006	0.494486	1.16804	0.82064	0.908948	0.981365	0.896085	0.978107	1.09696	1.2264	0.893859	0.981628	1.08391	0.771826	0.737481	0.500872	0.715464	0.31741	0.450585	1.25174	0.949802	1.30257	0.828343	0.695887	0.937691
LOC115874324		0.894809	1.02314	1.04411	0.812431	0.547287	1.12802	0.668054	0.923006	1.17484	0.586583	0.873893	1.09299	1.10254	1.02232	1.0017	1.10832	0.725492	0.930029	0.781771	0.702997	0.443938	0.494926	0.896784	1.33972	1.14755	0.702233	0.902821	0.399107
LOC115874325		1.37604	1.52672	1.56276	1.2694	0.876163	1.66174	1.12261	1.34165	1.46157	1.3249	1.40055	1.53532	1.64429	1.47708	1.61018	1.60101	1.23482	1.3067	1.26668	1.02943	0.778481	0.820575	1.79782	1.38791	1.79949	1.03845	1.20172	1.12766
LOC115874326	It is involved in the biological process described with tyrosyl-tRNA aminoacylation	1.14224	1.22301	0.47293	0.83212	0.475588	1.04885	0.957709	1.20334	1.08933	1.13405	1.22422	1.2057	1.23911	0.686979	0.383057	0.348753	0.849359	0.747114	0.899887	0.282722	0.553279	0.590765	0.94199	1.16844	1.03613	0.976489	0.868648	1.02799
LOC115874327	CRAL/TRIO, N-terminal domain	-0.128493	0	0	0	0	0	-0.099461	0	-0.385478	0	0	0	0	0	0	0	0	0	0	0	0	0	0	0	0	0	0	-0.298383
LOC115874328		-0.140358	-0.00683072	-0.423836	-0.839949	-0.527417	0.00324909	-0.435884	-0.273911	0.0679539	-0.215116	-0.311023	0.310273	-0.0197417	-0.75135	-0.520158	0	-0.650239	-0.684584	-1.18502	-1.25252	-0.329733	0	0	0.00974727	0	-0.761634	-0.546017	0
LOC115874329	It is involved in the biological process described with	0.817136	1.0652	0.668054	0.745757	0.527001	0.750233	0.963844	0.836698	0.804583	0.810126	1.07086	1.08501	1.03972	0.762721	0.558604	0.682837	0.741962	0.770173	0.725135	0.409	0.548669	0.623335	0.814743	0.623797	0.812159	1.04354	0.881417	0.966581
LOC115874330	Beta2-adaptin appendage, C-terminal sub-domain	1.86878	1.84463	1.27287	1.5299	1.21062	1.92021	1.89447	1.7985	1.89358	1.91427	1.82571	1.87738	1.8308	1.34038	1.16662	1.31162	1.54141	1.46497	1.58333	1.1089	1.19237	1.33059	1.88828	1.83139	2.04098	1.86789	1.84726	1.96826
LOC115874331		1.33467	1.23425	0.379654	0.665504	0.358587	1.16243	0.949014	1.28333	1.27516	1.44552	1.30304	1.28209	1.11763	0.656949	0.022839	0.459174	0.561765	0.696563	0.738184	0.228332	0.611204	0.236223	0.812709	1.2644	1.4102	1.06767	0.91197	0.867404
LOC115874332	Belongs to the histidine acid phosphatase family	1.70655	1.81724	1.31295	1.53456	1.35062	1.65901	1.74225	1.69567	1.69133	1.73263	1.83404	1.8283	1.78937	1.34317	1.29504	1.30063	1.51744	1.55401	1.53224	1.30601	1.3257	1.42013	1.66879	1.62173	1.6865	1.76565	1.6954	1.7657
LOC115874333	Enzyme regulator activity. It is involved in the biological process described with regulation of protein catabolic process	-0.553771	-0.739322	-0.814214	-0.620771	-0.973896	-0.451618	-1.07334	0	-0.45056	-1.21075	-0.669836	-0.509271	-1.03886	0	-1.51579	-0.926848	-1.16875	-0.680219	-0.0133416	-1.16897	-0.848247	-0.904469	-0.640913	-0.53359	-0.18035	-1.10406	-0.541652	-1.57432
LOC115874334	Positively regulates the activity of the minus-end directed microtubule motor protein dynein. May enhance dynein- mediated microtubule sliding by targeting dynein to the microtubule plus end. Required for several dynein- and microtubule-dependent processes	1.96463	1.87523	1.70772	1.78949	1.68426	1.90418	1.84368	1.94887	1.96909	1.97593	1.84782	1.9176	1.86026	1.70065	1.72143	1.70107	1.80677	1.73136	1.83033	1.63245	1.66243	1.7579	1.96836	1.81528	1.9289	1.83764	1.84283	1.85056
LOC115874335		0.0218663	-0.0150452	-0.525846	-0.00538031	-0.278411	-0.454176	-0.403333	0.32131	-0.091747	-0.163964	-0.0679853	-0.0722302	0.0950799	-0.575258	-0.469006	-0.533273	-0.173118	0.0355757	0.121401	0	-0.102489	-0.732742	-0.770216	-0.592313	0	-0.53439	-0.670955	-0.00465224
LOC115874336		0.604943	0.871302	0.313193	0.643816	0.332952	0.450279	0.69327	0.836615	0.230867	0.747346	1.02328	0.905473	0.685157	0.421967	0.167604	0.350009	0.409134	0.686543	0.83577	0.23822	0.434005	0.32663	0.493276	0.268692	0.588868	0.67795	0.73084	0.671021
LOC115874337	Protein of unknown function (DUF1168)	1.67237	1.66703	1.17114	1.40264	1.18494	1.55024	1.59124	1.67856	1.71569	1.62285	1.64857	1.72151	1.63102	1.29859	1.13507	1.07976	1.33705	1.47125	1.39962	1.12287	1.30067	1.13127	1.51055	1.53009	1.61007	1.48881	1.56785	1.71706
LOC115874338	Forkhead associated domain	1.66055	1.72808	1.50763	1.52265	1.49927	1.61307	1.71239	1.68586	1.64695	1.64882	1.67072	1.79745	1.71608	1.48702	1.50204	1.53383	1.53309	1.55797	1.47689	1.44651	1.51892	1.53236	1.56334	1.59829	1.67758	1.65669	1.66964	1.81084
LOC115874339		1.6154	1.72197	1.53652	1.56653	1.5103	1.59949	1.73133	1.63	1.5343	1.68189	1.72542	1.74357	1.69692	1.49178	1.55129	1.56648	1.59437	1.57592	1.52928	1.42099	1.54153	1.56838	1.51153	1.61384	1.67311	1.70644	1.69266	1.79489
LOC115874340		0.586625	0.702759	0.316534	0.543993	0.439304	0.682365	0.729905	0.265771	0.44254	1.05156	0.565686	0.821078	0.721513	0.43615	0.512439	0.00101391	0.361169	0.688552	0.582259	0.491285	0.577925	0.248702	0.708553	0.845064	0.493478	0.778048	0.817574	0.594093
LOC115874341		0.744201	0.925813	0.472812	0.548409	0.314562	0.604826	0.753986	0.772084	0.615853	0.844666	0.74876	1.06327	0.965408	0.530282	0.426585	0.461569	0.444306	0.685184	0.515737	0.0181193	0.492072	0.433496	0.706392	0.583265	0.52482	0.685093	0.475978	1.10089
LOC115874342	Translation initiation factor activity. It is involved in the biological process described with translational initiation	2.25102	2.17321	1.66536	1.91992	1.7862	2.10991	2.11682	2.28617	2.22664	2.24024	2.23753	2.18592	2.09618	1.67513	1.76782	1.55313	1.86805	1.9508	1.94092	1.71768	1.83889	1.80201	2.15406	2.11938	2.05629	2.11214	2.12549	2.11282
LOC115874343	nucleotide binding. It is involved in the biological process described with transcription, DNA-templated	1.68846	1.69743	1.15241	1.4497	1.18134	1.69782	1.71661	1.7057	1.56687	1.79281	1.73067	1.67046	1.69116	1.10842	1.15222	1.19657	1.37881	1.56905	1.40124	1.13054	1.15747	1.25601	1.63996	1.59601	1.85748	1.70045	1.7035	1.74586
LOC115874344	It is involved in the biological process described with DNA repair	1.50325	1.27664	0.507125	0.981743	0.600051	1.20906	1.25918	1.48628	1.52174	1.50172	1.32035	1.30359	1.20599	0.662054	0.294391	0.564932	0.900002	1.07561	0.969619	0.447193	0.709211	0.643749	0.921093	1.28772	1.41835	1.27559	1.25226	1.24969
LOC115874345	GRAM domain	2.46856	2.34415	2.08265	2.22146	2.23171	2.49263	2.58549	2.4974	2.42852	2.47976	2.28278	2.35677	2.39291	2.03571	2.15791	2.05435	2.23342	2.18791	2.24306	2.12944	2.21717	2.34852	2.51355	2.42529	2.53904	2.48276	2.53474	2.73896
LOC115874346		-0.429717	-0.494547	-0.655294	0	-0.34266	0	-0.161246	0	-0.821452	-0.4677	-0.739698	-0.743943	0	-1.00393	0	-0.961947	0	0	0	-1.02798	0	0	0	0	0	0	-0.254532	-0.229207
LOC115874347	MULE transposase domain	1.40101	1.43709	0.756445	1.08011	0.706263	1.30912	1.42458	1.34297	1.41972	1.44032	1.43056	1.46578	1.41495	0.829068	0.725172	0.715094	1.02561	1.09691	1.11781	0.592581	0.71873	0.807479	1.3013	1.32851	1.29755	1.36713	1.42809	1.4785
LOC115874348	Protein phosphatase inhibitor that specifically inhibits protein phosphatase 2A (PP2A) during mitosis	2.12764	1.96055	1.54689	1.51447	1.61544	2.04881	2.01581	2.14279	2.09968	2.14045	1.97429	1.97215	1.93521	1.62971	1.56366	1.4473	1.34908	1.53536	1.65896	1.52189	1.62281	1.70163	2.06448	1.91495	2.16698	1.96521	2.01282	2.06941
LOC115874349		0.508901	2.08364	1.98024	1.85737	1.82015	1.88	1.26887	0	1.5267	0	1.38165	2.74226	2.12701	1.96643	2.03937	1.93492	1.99294	1.66652	1.91264	1.6951	1.76438	2.00097	2.44347	2.28912	0.907396	1.43271	1.18041	1.1935
LOC115874350		0.481671	0.360623	-0.252603	0.620726	-0.185427	0.371717	-0.0493364	0.427462	0.504423	0.513128	0.217327	0.563221	0.301322	-0.0408341	-0.161825	-0.555151	1.04179	0.344691	0.475694	-0.507239	-0.186515	0.137474	0.655064	0.118203	0.341884	0.335826	0.542695	-1.02653
LOC115874351		1.91785	1.72584	1.22015	1.5014	1.34775	1.86275	1.89017	1.91918	1.97895	1.85544	1.70077	1.71109	1.76564	1.23884	1.23129	1.19034	1.45592	1.54893	1.49934	1.36403	1.35892	1.32032	1.80672	1.7475	2.03405	1.82858	1.94483	1.89709
LOC115874352	Hereditary spastic paraplegia protein strumpellin	1.31662	1.27824	0.885213	1.02228	0.807943	1.1785	1.24045	1.37105	1.28723	1.29159	1.28191	1.25464	1.29818	0.924823	0.845504	0.885313	1.09637	1.05833	0.91213	0.689382	0.810191	0.924256	1.19726	1.08721	1.25103	1.23994	1.23308	1.24833
LOC115874353	Nucleolar complex protein 2	1.6027	1.68466	0.925745	1.31068	0.916754	1.58066	1.68139	1.55421	1.59609	1.65781	1.69092	1.67686	1.68621	1.03209	0.860053	0.885096	1.28405	1.2893	1.35869	0.792566	0.980613	0.977081	1.59313	1.71278	1.43609	1.65775	1.67275	1.71366
LOC115874354	Transcription elongation factor that enhances transcription elongation by RNA polymerase II (RNAPII)	1.79283	1.77446	1.36158	1.47563	1.31089	1.731	1.74034	1.79511	1.8261	1.75729	1.76663	1.80919	1.74756	1.38198	1.36289	1.33988	1.43584	1.50662	1.48443	1.24464	1.31028	1.37775	1.7644	1.6679	1.7607	1.71846	1.72348	1.77908
LOC115874355	Belongs to the TRAFAC class myosin-kinesin ATPase superfamily. Kinesin family	1.39891	1.3424	0.932968	1.20166	0.905842	1.39796	1.41252	1.37572	1.40727	1.41376	1.27655	1.43138	1.31926	0.923004	0.947558	0.928341	1.18366	1.20043	1.22089	0.815641	0.918652	0.983233	1.47695	1.28553	1.43139	1.34769	1.38791	1.50196
LOC115874356		0.752721	0.789938	-0.217939	0.489673	-0.0182952	0.638611	0.744032	0.602762	0.754963	0.900438	0.976895	0.890463	0.502457	-0.749738	-0.0414253	0.137345	0.305615	0.547477	0.615928	0.00436706	-0.15203	0.0927778	0.818732	0.613419	0.483682	0.941113	0.826663	0.464321
LOC115874357	Factor VIII intron 22	1.21909	1.20088	0.555868	0.921031	0.626324	1.07339	1.27049	1.09844	1.26656	1.29225	1.24051	1.17448	1.18764	0.621683	0.434084	0.611837	0.953243	0.96145	0.8484	0.545805	0.789788	0.54338	0.889123	1.17283	1.15822	1.24424	1.27028	1.29695
LOC115874358	Belongs to the complex I 75 kDa subunit family	2.29642	2.23707	1.61365	1.95384	1.67153	2.21219	1.95391	2.32713	2.30248	2.25964	2.24761	2.17611	2.28748	1.69755	1.64107	1.50233	1.96731	1.86903	2.02519	1.55199	1.66336	1.79923	2.2409	2.16224	2.23344	1.91268	1.9604	1.98866
LOC115874359	Cytochrome P450	0	0	-0.35862	0	-0.726707	0	0	0	0	0	0	0	0	-1.07586	0	0	0	0	0	-1.09991	-1.08021	0	0	0	0	0	0	0
LOC115874360	Sad1 / UNC-like C-terminal	2.27067	1.852	1.1505	1.63261	1.12415	2.12488	1.99621	2.31206	2.21711	2.28283	1.77163	1.99489	1.78947	1.35184	0.95381	1.14585	1.46856	1.74462	1.68467	1.0179	1.11763	1.23693	2.23704	1.87951	2.25809	1.88052	1.98328	2.12484
LOC115874361	Signal-recognition-particle assembly has a crucial role in targeting secretory proteins to the rough endoplasmic reticulum membrane	1.88636	1.98237	1.6409	1.88666	1.60104	1.85783	2.07392	1.85987	1.91094	1.88826	1.99475	1.99062	1.96175	1.68763	1.57552	1.65956	1.9116	1.87153	1.87685	1.5632	1.61292	1.62701	1.82969	1.869	1.87481	2.06062	2.04446	2.11669
LOC115874362		-0.478472	-0.275759	-0.949918	-0.519193	-1.29428	-0.548308	-0.431565	-0.737831	-0.430729	-0.266857	-0.417433	-0.00915552	-0.400688	-0.5163	-0.984079	-1.34938	-0.661862	-0.464258	-0.43146	-1.54035	-1.39571	-0.946786	-0.395988	-0.931295	-0.317643	-0.786222	-0.231786	-0.276687
LOC115874363	Belongs to the ligand-gated ion channel (TC 1.A.9) family	-0.360699	0	-0.464204	0	0	0	-0.3203	-1.0821	0	0	0	0	0	0	0	-1.39261	0	0	0	0	0	0	0	0	0	0	0	-0.960901
LOC115874364	Vesicle associated protein	1.82376	1.89034	1.66887	1.88204	1.69283	1.89701	1.99706	1.79254	1.85014	1.82859	1.85776	1.86827	1.94497	1.69269	1.62949	1.68443	1.94093	1.87769	1.82751	1.65337	1.64986	1.77528	1.82636	1.93795	1.92671	1.98138	1.96876	2.04105
LOC115874365	Heat shock protein	1.52407	0.935872	0.0335441	0.0625078	-0.180597	1.32762	1.26546	1.54526	1.53563	1.49132	0.83283	1.19186	0.782924	0.421276	-0.323174	0.00253025	-0.0796739	-0.167264	0.434461	-0.364531	-0.20217	0.0249095	1.49932	1.11473	1.36882	0.928935	1.0127	1.85475
LOC115874366		2.86394	2.52144	2.47292	2.53394	2.57392	2.8974	2.83739	2.72984	2.91586	2.94611	2.50562	2.54519	2.51351	2.44796	2.42212	2.54869	2.53848	2.64378	2.41957	2.41029	2.59477	2.71671	2.7631	2.84503	3.08407	2.77002	2.824	2.91816
LOC115874367	SAM domain (Sterile alpha motif)	1.92999	1.78987	0.966684	1.29677	0.826088	1.87366	1.84087	1.85443	1.90545	2.03008	1.79892	1.87647	1.69423	1.1825	0.785824	0.931728	1.06592	1.41408	1.41031	0.603818	0.931966	0.942481	1.85246	1.83326	1.93525	1.80549	1.6783	2.03884
LOC115874368		-0.221403	-0.300337	-0.67876	-0.576718	-0.713197	-0.0336538	-0.666578	-0.299924	-0.469943	0.105658	-0.388189	-0.0914042	-0.421419	-0.828516	-0.421233	-0.78653	-0.426375	-0.217682	-1.0861	-1.15359	0	-0.986	0.374466	-0.368449	-0.106979	-1.26477	-0.322153	-0.412811
LOC115874369	Belongs to the MAGUK family	1.59106	1.40282	0.672138	1.12118	0.689354	1.50375	1.4217	1.58863	1.57733	1.60721	1.37179	1.44115	1.3955	0.853416	0.529746	0.633252	1.01959	1.17451	1.16943	0.566019	0.789381	0.712662	1.5183	1.44071	1.55223	1.39065	1.35599	1.51846
LOC115874370	Smad binding	1.63292	1.69782	1.48247	1.58136	1.53845	1.6757	1.70529	1.5706	1.6492	1.67897	1.64912	1.7397	1.70463	1.52043	1.43206	1.49492	1.55139	1.58394	1.60875	1.48256	1.62266	1.51013	1.65864	1.63744	1.73101	1.69122	1.73171	1.69293
LOC115874371		-0.539446	-0.652998	-0.931077	-0.304542	-0.638832	-0.211839	-0.406648	0	-1.25808	-0.360258	-0.398174	-0.527357	-1.03346	-0.8385	-1.03328	-0.921453	-0.298057	-0.25985	-0.35572	-0.987485	-0.330969	-0.598044	-0.635518	0	0	-1.09866	-0.121283	0
LOC115874372	RHO protein GDP dissociation inhibitor	2.59858	2.69465	2.3237	2.53545	2.46555	2.57785	2.75204	2.58585	2.56419	2.64571	2.64887	2.73706	2.69802	2.30624	2.31629	2.34856	2.55554	2.4731	2.57772	2.38793	2.4949	2.5138	2.62424	2.53845	2.57087	2.76655	2.74422	2.74534
LOC115874373	involucrin	-0.249353	-0.398606	-1.20501	-0.900398	-1.24822	-0.97596	-0.455914	-0.236574	-0.262349	-0.249135	-0.401396	-0.0841699	-0.710251	-1.05323	-1.27434	-1.28745	-1.18257	-0.725552	-0.793074	-1.1616	-1.1419	-1.44116	-1.09843	-1.52258	-0.30687	-0.785434	-0.460298	-0.122009
LOC115874374	involucrin	-0.92936	-0.793951	-1.69737	-1.44563	-1.6497	-1.18356	-0.827035	-1.18409	-0.728569	-0.87542	-0.407055	-0.31703	-1.65777	-1.28671	-1.95861	-1.84679	-1.61157	-1.42407	-1.30126	-1.61179	-1.5921	-1.74523	-0.853283	-1.90583	-0.791574	-1.1789	-1.17156	-0.130647
LOC115874375	Belongs to the peroxisomal membrane protein PXMP2 4 family	0	-0.360625	0	0	0	-0.354045	0	0	0	0	-1.08188	0	0	0	0	0	0	0	0	0	0	0	0	-1.06213	0	0	0	0
LOC115874376	Nuclear distribution protein	1.92183	1.94923	1.56193	1.84008	1.57769	1.92431	2.11573	1.89713	1.96819	1.90018	1.90087	2.04853	1.89828	1.56691	1.50496	1.61393	1.76144	1.88246	1.87635	1.4898	1.56902	1.67424	1.96487	1.88531	1.92275	2.11398	2.06135	2.17187
LOC115874377		-0.521131	-0.29839	-0.226397	-0.198116	-0.639133	-0.312504	-0.560209	-0.707058	-0.0319788	-0.824355	-0.397383	-0.146356	-0.351431	-0.360588	0	-0.318603	-0.481326	0	-0.113021	-0.782574	-0.218812	-0.916012	0	-0.298461	-0.639052	-1.19478	0.100017	-0.585862
LOC115874378	Phosphatidylinositol N-acetylglucosaminyltransferase activity. It is involved in the biological process described with GPI anchor biosynthetic process	1.68884	1.65894	1.19508	1.4389	1.19722	1.6042	1.74102	1.68423	1.64362	1.73868	1.62988	1.66052	1.68643	1.23148	1.18609	1.16766	1.38542	1.44485	1.48643	1.02966	1.24519	1.3168	1.52902	1.62493	1.65864	1.75133	1.71878	1.75296
LOC115874379		0.484401	0.509974	0.180603	-0.0572686	0.238598	0.312823	0.398347	0.483021	0.440107	0.530077	0.428179	0.664668	0.437073	0.270399	0.253807	0.017604	0.134721	-0.103744	-0.202783	0.336923	0.272296	0.106575	0.524394	0.138772	0.275303	0.389749	0.352887	0.452406
LOC115874380		1.46889	1.55099	1.28985	1.42238	1.21498	1.43274	1.50798	1.45672	1.49513	1.45482	1.52459	1.6	1.52839	1.24081	1.24475	1.384	1.44711	1.43969	1.38034	1.1373	1.27005	1.23758	1.42414	1.39969	1.4744	1.5049	1.46656	1.55249
LOC115874381	Ubiquitin-protein transferase activity. It is involved in the biological process described with protein ubiquitination	1.62571	1.58541	1.02521	1.30904	0.989215	1.60095	1.66841	1.58726	1.63964	1.65022	1.5589	1.59748	1.59985	1.15529	0.876277	1.04405	1.31878	1.32596	1.28237	0.879317	1.02094	1.06738	1.58207	1.61424	1.60655	1.6418	1.61056	1.75288
LOC115874382	chloride channel activity. It is involved in the biological process described with	1.40089	1.36926	1.25434	1.10544	1.13178	1.36571	1.53889	1.32856	1.38812	1.486	1.33123	1.40181	1.37473	1.24534	1.23336	1.28432	1.10503	1.02192	1.18937	1.06137	1.12494	1.20903	1.44812	1.27777	1.37125	1.56975	1.51826	1.52867
LOC115874383	May be involved in fusion of retrograde transport vesicles derived from an endocytic compartment with the Golgi complex	1.9435	1.96405	1.3605	1.67476	1.41373	1.85968	1.96795	1.92356	1.92137	1.98558	2.00852	1.97127	1.91235	1.43318	1.33917	1.30915	1.71299	1.58252	1.72876	1.26986	1.42883	1.54249	1.83078	1.84639	1.90187	1.93176	1.95684	2.01524
LOC115874384	Neddylation of cullins play an essential role in the regulation of SCF-type complexes activity	1.8953	1.8178	1.345	1.48618	1.23398	1.7678	1.86333	1.88209	1.83933	1.96449	1.86619	1.76391	1.82329	1.42106	1.22314	1.3908	1.43559	1.50702	1.51594	1.12166	1.17834	1.40196	1.8387	1.63481	1.82989	1.84299	1.81977	1.92721
LOC115874385	protein disulfide isomerase activity	1.51805	1.62216	1.63753	1.5304	1.52801	1.49648	1.57013	1.57016	1.47506	1.50894	1.5566	1.61699	1.6929	1.62998	1.63559	1.64701	1.6139	1.52663	1.45066	1.5067	1.46015	1.61719	1.49029	1.52155	1.47759	1.56538	1.58484	1.56017
LOC115874386		1.64507	1.6293	1.22859	1.39898	1.25564	1.59826	1.71621	1.62286	1.67492	1.63743	1.58198	1.67269	1.63323	1.24023	1.20707	1.23848	1.38182	1.42565	1.38948	1.14687	1.27179	1.34825	1.62251	1.61643	1.55585	1.73797	1.69073	1.71991
LOC115874387	binding. It is involved in the biological process described with regulation of transcription, DNA-templated	1.28255	1.10893	0.70762	0.736758	0.747891	1.26358	1.45639	1.22724	1.25654	1.36388	1.0426	1.20097	1.08321	0.757528	0.580925	0.784406	0.724951	0.695628	0.789694	0.631438	0.803916	0.80832	1.2951	1.08475	1.41088	1.41386	1.53911	1.41619
LOC115874388		2.22413	2.57091	2.30001	2.45306	2.4154	2.32919	2.52675	2.30556	2.23352	2.13332	2.54879	2.58664	2.57729	2.25218	2.27611	2.37175	2.49343	2.36124	2.5045	2.25264	2.31047	2.6831	2.38589	2.40899	2.19268	2.55759	2.49476	2.5279
LOC115874389		0.484054	0.372852	-0.242527	0.0325957	-0.0320707	0.306982	0.409669	0.301788	0.583185	0.567191	0.620356	0.224001	0.274198	0.043192	-0.679859	-0.0909137	0.119479	0.000813549	-0.0225053	-0.0899985	0.0623209	-0.0685345	0.149264	0.262227	0.509456	0.430848	0.325691	0.472469
LOC115874390	Mitochondrial F1F0-ATP synthase, subunit f	2.99181	3.07553	2.67787	2.94746	2.71906	2.99979	2.85095	3.02542	2.95707	2.99293	3.13667	3.00562	3.08431	2.74206	2.71359	2.57798	3.00693	2.8662	2.96924	2.67658	2.69342	2.78717	3.0457	3.0044	2.94928	2.87789	2.87963	2.79534
LOC115874391		-0.73756	-1.2433	-0.403576	-0.627916	0	-1.00169	-1.11309	0	-1.37126	-0.841419	-1.28951	-1.29375	-1.14665	0	0	-1.21073	-0.975511	0	-0.908236	0	0	0	0	-1.5708	-1.43427	-1.38794	-0.74635	-1.20499
LOC115874392		-0.299309	-0.214776	0	0	0	0	-0.402924	0	-0.897927	0	0	-0.644327	0	0	0	0	0	0	0	0	0	0	0	0	0	0	0	-1.20877
LOC115874393	It is involved in the biological process described with cellular protein modification process	0.868955	0.968033	0.148866	0.339033	-0.0742361	0.675796	0.636212	0.862497	0.852179	0.892189	1.05362	0.859598	0.99088	0.315422	0.114305	0.0168693	0.387244	0.518771	0.111085	-0.329989	-0.0506577	0.157938	0.411949	0.974067	0.641373	0.574346	0.706187	0.628104
LOC115874394		-0.668013	0	0	0	-0.454841	0	-0.388724	-0.979479	-1.02456	0	0	0	0	0	0	0	0	0	0	0	0	-1.36452	0	0	0	-1.16617	0	0
LOC115874395		0.909192	1.09899	-0.172332	0.545262	-0.322541	1.00046	0.862945	0.957476	0.946735	0.823365	1.15485	1.24951	0.892597	-0.21347	-0.132041	-0.171485	0.326973	0.677205	0.631609	-0.839576	-0.18306	0.0550145	0.632964	1.04054	1.32788	0.866592	0.864505	0.857738
LOC115874396		1.24785	1.87612	1.59711	1.80586	1.54798	1.54905	1.88459	0.84887	1.23684	1.65784	1.24278	2.29682	2.08877	1.37898	1.7502	1.66215	2.00237	1.40055	2.01465	1.15578	1.67014	1.81803	2.05715	1.61609	0.973915	1.97225	1.88784	1.79369
LOC115874397		1.44835	1.43844	0.798299	1.3052	0.759042	1.43943	1.61941	1.37325	1.50584	1.46596	1.45096	1.41544	1.44891	0.821969	0.762001	0.810926	1.26002	1.3147	1.34087	0.636555	0.716947	0.923623	1.43257	1.4824	1.40333	1.61646	1.55168	1.6901
LOC115874398	Fucosyltransferase, N-terminal	1.82076	1.59157	1.51018	1.54189	1.48332	1.4271	1.29744	1.86677	1.72509	1.87042	1.56077	1.59978	1.61417	1.44674	1.62758	1.45623	1.43979	1.75063	1.43525	1.47042	1.45553	1.52402	1.68007	1.36544	1.23581	1.235	1.42595	1.23136
LOC115874399	nucleic acid binding	1.80136	1.79456	1.49517	1.52021	1.48378	1.8188	1.67773	1.74969	1.85995	1.79445	1.76142	1.8658	1.75647	1.51154	1.48215	1.49184	1.50137	1.4981	1.56115	1.47321	1.4109	1.56723	1.83088	1.79375	1.83177	1.67112	1.71707	1.64501
LOC115874400	GTPase activator activity. It is involved in the biological process described with regulation of small GTPase mediated signal transduction	1.90872	1.60542	1.26116	1.67816	1.24876	1.76344	1.74375	1.86468	1.94347	1.918	1.54033	1.60688	1.66905	1.35646	1.26815	1.15886	1.6233	1.71533	1.69586	1.10789	1.18681	1.45157	1.83848	1.72945	1.72238	1.71714	1.77467	1.73942
LOC115874401		-0.00320208	0.0400642	-0.546872	-0.482398	-0.267778	0.143136	-0.207266	-0.220824	0.211218	0	0.270695	-0.109214	-0.0412883	-0.272294	-0.740072	-0.628248	0.0840892	-0.904498	-0.626787	0	-0.276646	-0.526688	0	0.503043	-0.0736363	0.0396409	-0.765931	0.104492
LOC115874402		-0.363626	-0.291794	-0.669126	-0.428646	-0.278581	-0.585623	-0.178388	-0.186196	-0.629216	-0.275464	-0.220104	-0.0745863	-0.580692	-1.11273	0	-0.894651	0	-0.392749	-0.893189	-0.835744	0	0	-1.30769	0	-0.449183	-0.151041	-0.333363	-0.0507598
LOC115874403	Metal ion binding	1.96023	2.10295	1.67881	1.98029	1.7756	2.05495	2.12344	1.90873	1.91615	2.05581	2.01527	2.16408	2.12951	1.70202	1.60267	1.73172	2.06106	1.88929	1.99053	1.61418	1.77727	1.93535	2.05544	2.0032	2.10619	2.15481	2.13182	2.08368
LOC115874405		0.0596131	-0.13287	0	0	0	0	0	0.200005	-0.0211659	0	0	0	-0.39861	0	0	0	0	0	0	0	0	0	0	0	0	0	0	0
LOC115874406		0	0	-0.130369	0	0	0	0	0	0	0	0	0	0	0	0	-0.391108	0	0	0	0	0	0	0	0	0	0	0	0
LOC115874407		-0.129491	-0.149721	-0.360007	0	-0.338178	0	0	-0.259742	-0.128731	0	0	-0.449162	0	0	-1.08002	0	0	0	0	0	-1.01453	0	0	0	0	0	0	0
LOC115874408		-0.279978	0	0	0	0	0	0	0	-0.839935	0	0	0	0	0	0	0	0	0	0	0	0	0	0	0	0	0	0	0
LOC115874409		-0.238318	-0.798098	-1.41276	-1.51814	-1.39415	-0.427429	-0.451959	-0.171094	0.0718905	-0.61575	-0.456385	-1.11384	-0.824068	-1.11059	-1.0177	-2.11	-2.05087	-1.24012	-1.26344	-1.57397	-1.67921	-0.929256	-0.0965215	-0.938589	-0.247177	-0.395112	-0.0953921	-0.865374
LOC115874410		-0.361807	-0.391228	0	0	0	0	-0.421751	-1.08542	0	0	-1.17368	0	0	0	0	0	0	0	0	0	0	0	0	0	0	0	0	-1.26525
LOC115874411	ATP binding. It is involved in the biological process described with protein phosphorylation	0.647315	0.670059	-0.206572	0.461099	-0.0210561	0.700659	0.640973	0.962623	1.10943	-0.130106	1.12164	0.025015	0.86352	0.214475	-0.833087	-0.00110403	0.58706	0.178578	0.617658	-0.347962	-0.165541	0.450335	0.936663	0.240886	0.924429	0.78727	0.896929	0.238721
LOC115874412	Cadherin prodomain like	-0.506209	-0.343215	-0.774833	-0.931438	-0.527807	-0.760745	-0.509189	-1.09685	-0.421774	0	-0.34002	-0.21164	-0.477985	0	-1.21816	-1.10634	-1.04721	-1.38259	-0.364514	0	-0.754736	-0.828686	-0.86616	-0.864348	-0.551726	-0.982517	-0.54505	0
LOC115874413	zinc ion binding. It is involved in the biological process described with proteolysis	-1.09074	-0.657905	-0.965096	-0.554584	0	-0.433365	-0.361405	-0.877576	-0.922656	-1.47199	-0.7026	-1.27112	0	-1.23008	0	-1.66521	0	0	-1.66375	0	0	0	-1.3001	0	0	-0.427448	-0.656767	0
LOC115874414	synaptic vesicle	2.03764	1.30757	-0.184778	0.11504	-0.849502	1.3531	1.01775	1.80186	2.06505	2.24602	1.36318	1.26659	1.29294	0.171966	-0.521122	-0.205178	-0.146053	0.668561	-0.177388	-0.630232	-1.45564	-0.46264	1.42638	1.30104	1.33189	0.771428	1.01887	1.26296
LOC115874415	Zinc ion binding	1.07631	1.25376	1.08825	1.25938	1.21637	1.31104	1.22058	1.09543	1.10764	1.02587	1.21472	1.28319	1.26338	1.1255	1.04223	1.09701	1.27333	1.28465	1.22014	1.14366	1.19161	1.31384	1.35919	1.26217	1.31177	1.16001	1.23815	1.26359
LOC115874416		-0.998903	-0.475321	-1.18268	-0.845588	-1.10676	-0.558617	-0.652666	-1.35166	0	-1.64505	0	-0.967049	-0.458914	-0.838859	-1.34803	-1.36114	-1.17708	0	-1.35968	0	-1.58357	-1.73671	-0.819937	-0.855913	0	-1.06123	-0.896767	0
LOC115874417	activity. It is involved in the biological process described with	0	0	0	0	0	0	0	0	0	0	0	0	0	0	0	0	0	0	0	0	0	0	0	0	0	0	0	0
LOC115874418	KIAA1430 homologue	-0.229128	-0.381109	0	0	0	0	-0.249974	0	0	-0.687385	0	-0.150715	-0.992613	0	0	0	0	0	0	0	0	0	0	0	0	0	0	-0.749922
LOC115874419		0	-0.2982	0	-0.0900074	-0.324785	-0.132579	-0.328723	0	0	0	-0.8946	0	0	0	0	0	0.243306	0	-0.513328	0	-0.561127	-0.413229	0	-0.397738	0	0	0	-0.986169
LOC115874420	activity. It is involved in the biological process described with	-0.280683	-0.443841	-1.04474	-1.3501	-0.967858	-1.08383	-1.62539	-0.84205	0	0	0	0	-1.33152	-1.43759	0	-1.69663	-0.683265	-1.67185	-1.69517	-1.46163	-1.44194	0	-0.353793	-1.75567	-1.14202	-1.87384	-1.13535	-1.86698
LOC115874421	actin binding	1.44938	1.5181	0.581396	1.15204	0.583587	1.09729	1.07544	1.62977	1.57266	1.14572	1.18418	0.757058	2.61306	0.948785	0.22311	0.572294	1.58107	1.03599	0.839071	0.268902	0.760421	0.721437	0.60314	2.13585	0.552875	0.621482	1.16275	1.44209
LOC115874422	Phosphatidylethanolamine-binding protein	-0.180048	0.363788	0.25839	0.0465927	0.161876	0.241092	0.0914088	0	0.717242	-1.25739	1.02207	-0.329509	0.398808	0.564316	-0.331978	0.542833	0.486469	-0.295489	-0.0512017	0.219762	0.0770903	0.188776	0	0.571344	0.151932	0.447735	-0.255847	0.0823387
LOC115874423		0.58327	1.07596	3.46221	2.69544	3.38153	0.848084	1.80351	1.36205	1.10601	-0.718251	1.46965	1.33456	0.423679	3.34112	3.50165	3.54385	2.54205	2.71298	2.8313	3.48997	3.54603	3.10858	1.52919	0.769854	0.245203	1.90623	1.65842	1.84589
LOC115874424		2.82125	2.17661	1.78876	2.3616	1.55453	1.75861	1.76962	2.95504	3.21471	2.294	0.149172	2.34118	4.03949	1.64528	1.39722	2.32379	2.65266	2.46764	1.96448	1.20331	1.04387	2.41642	0.979728	3.70091	0.595192	1.49028	1.85999	1.9586
LOC115874425		-0.341426	-0.0784634	-1.19899	-0.468893	-0.632026	0	-0.333808	0	-1.02428	0	0	0	-0.23539	-1.03067	-1.10051	-1.4658	-1.40668	0	0	-0.832865	0	-1.06321	0	0	0	0	-1.00143	0
LOC115874426	amino acid transmembrane transporter activity. It is involved in the biological process described with amino acid transmembrane transport	0.675898	0.746222	-0.0211832	0.617658	8.99483e-05	-0.129519	-0.229441	0.937821	0.930529	0.159343	0.762406	0.728197	0.748061	0.292116	-0.446729	0.0910635	0.8153	0.468027	0.569646	-0.577028	0.287764	0.289534	-0.74794	0.359383	0	0.289518	-0.472588	-0.505255
LOC115874427		-0.483213	-0.214898	-0.269927	0	-0.198799	-0.0741751	0.106539	-0.989501	0.0445998	-0.504738	-0.232669	0	-0.412026	0	-0.80978	0	0	0	0	0	0	-0.596396	0	0	-0.222525	0.328955	-0.0952758	0.085937
LOC115874428		0	0	0	-0.453546	0	0	0	0	0	0	0	0	0	0	0	0	-1.36064	0	0	0	0	0	0	0	0	0	0	0
LOC115874429	Neuropeptide Y receptor activity. It is involved in the biological process described with G-protein coupled receptor signaling pathway	-0.173447	0.240566	0.0866156	-0.3081	0.0682776	0.335308	0.455204	-0.114057	-0.174931	-0.231354	0.170064	0.486154	0.0654788	0.0500729	-0.0390706	0.248845	-0.0344531	-0.399791	-0.490057	-0.0134816	0.131151	0.0871636	0.35072	0.449442	0.205761	0.646544	0.418723	0.300344
LOC115874430	Has a role regulating cGMP transport in Malpighian tubule principal cells	1.15982	1.30389	1.12527	0.629659	1.12841	1.06969	0.896985	1.21445	1.05589	1.20913	1.18068	1.35116	1.37982	1.27495	0.90766	1.1932	0.69982	0.435026	0.75413	0.990945	1.08544	1.30884	1.04253	1.20652	0.960005	0.64801	0.94773	1.09521
LOC115874431	Golgin subfamily A member 7/ERF4 family	1.81723	1.73047	1.2588	1.47103	1.36304	1.63962	1.71709	1.76007	1.78035	1.91126	1.68542	1.77701	1.72898	1.19694	1.24904	1.33041	1.46912	1.4368	1.50716	1.22104	1.38147	1.48662	1.74587	1.55255	1.62043	1.76664	1.66251	1.72212
LOC115874432	Belongs to the type-B carboxylesterase lipase family	0.439913	0.799124	0.701279	-0.676575	-0.0677444	0.311392	-0.277455	0.809426	0.510313	0	1.46039	0.543916	0.393062	1.15216	0.417051	0.534627	-1.28706	0	-0.742665	0	0	-0.203233	0	0.822661	0.111516	0.0676696	-0.638771	-0.261263
LOC115874433		0	0	0	0	0	0	0	0	0	0	0	0	0	0	0	0	0	0	0	0	0	0	0	0	0	0	0	0
LOC115874434	Craniofacial development protein	-0.467547	-0.935623	-0.240462	-0.751126	-0.474903	-0.56112	-0.90942	-0.465796	-0.936845	0	-0.758181	-1.16037	-0.888321	-0.721386	0	0	0	-1.35359	-0.899788	0	-1.42471	0	-0.200341	-1.43741	-0.0456076	-0.441636	-1.51605	-0.770569
LOC115874435	Belongs to the two pore domain potassium channel (TC 1.A.1.8) family	0	0	-0.357088	-0.242263	0	-0.0578791	0	0	0	0	0	0	0	-1.07127	0	0	0	0	-0.726788	0	0	0	0	0	-0.173637	0	0	0
LOC115874436		0	-0.00245727	-0.429103	-0.641552	-0.592416	0.0138124	-0.125921	0	0	0	0	-0.0073718	0	-0.71966	-0.567649	0	-1.09567	-0.828985	0	0	-0.724012	-1.05323	0	0.0414373	0	-0.377762	0	0
LOC115874437		0	0	0	-0.371796	0	0	0	0	0	0	0	0	0	0	0	0	0	0	-1.11539	0	0	0	0	0	0	0	0	0
LOC115874438	FERM C-terminal PH-like domain	0.287738	0.526219	-0.78089	6.94261e-06	-0.582344	0.478527	0.524776	0.3567	0.153832	0.352682	0.566579	0.493453	0.518626	-0.475808	-0.989344	-0.87752	-0.129184	-0.0361296	0.165335	-0.943551	-0.415702	-0.387779	0.384613	0.397	0.653969	0.560403	0.519106	0.494818
LOC115874439		-0.745094	-0.322501	-0.562901	-0.670276	-0.146222	-0.0454603	-0.54492	-1.44807	0	-0.787213	0	0	-0.967502	-0.721386	-0.967316	0	-0.444185	-1.43277	-0.133871	-0.745432	0	0.306766	0	-0.136381	0	-1.63476	0	0
LOC115874440		0	0	0	-0.683384	0	0	-0.749846	0	0	0	0	0	0	0	0	0	-1.14676	0	-0.903392	0	0	0	0	0	0	-0.905971	-1.34357	0
LOC115874441	transferase activity, transferring hexosyl groups. It is involved in the biological process described with metabolic process	-0.0753512	-0.302531	0.298931	-0.426522	-0.422283	0.0774352	-0.306978	-0.122546	-0.103508	0	-0.00916532	-0.654388	-0.24404	0.461285	0.391447	0.044061	-0.512238	-0.40828	-0.359048	-0.218265	-0.675693	-0.372892	0.0209973	0.265848	-0.0545394	-0.17454	-0.180772	-0.565621
LOC115874442		2.34488	2.5731	2.07373	2.46768	2.18003	2.27669	2.53864	2.36393	2.25534	2.41537	2.59952	2.55507	2.5647	2.1337	2.13297	1.95453	2.54641	2.38761	2.46902	2.18053	2.10678	2.25279	2.24626	2.28766	2.29616	2.56991	2.54665	2.49937
LOC115874443		0.375701	0.323607	0.28806	-0.137333	0.0663552	0.25361	-0.0570335	0.413421	-0.154538	0.868221	0.149065	-0.0100823	0.831838	0.265041	0.292112	0.307026	-0.412	0	0	-0.361065	0.327635	0.232496	0.570685	-0.229135	0.419279	0	-0.608807	0.437707
LOC115874444	Protein kinase C conserved region 2 (CalB)	-0.347587	-0.587141	-0.335722	-0.802515	-0.510208	0	-0.926579	0	-1.04276	0	-0.864097	0	-0.897326	0	0	-1.00717	-0.94804	-1.45951	0	0	-1.53062	0	0	0	0	-0.281284	-0.843818	-1.65464
LOC115874445	reverse transcriptase	0	0	0	0	0	0	0	0	0	0	0	0	0	0	0	0	0	0	0	0	0	0	0	0	0	0	0	0
LOC115874446		-0.439735	-0.231155	-0.621641	-0.523286	-0.22549	-0.45028	0.27166	-0.901984	0	-0.417221	0	-0.693464	0	-0.953454	0	-0.911469	-0.250284	-0.409567	-0.910007	-0.67647	0	0	0.152618	-0.669479	-0.833978	0.190076	0.12694	0.497965
LOC115874447		-0.311864	-0.383984	-0.762407	-0.471027	-0.409235	-0.223554	-0.325355	-0.860692	0	-0.0748994	-0.170806	-0.476081	-0.505066	-0.912163	-0.50488	-0.870177	0	-0.845397	-0.567686	-0.936209	0	-0.291495	-0.204031	-0.452096	-0.014535	-0.570265	-0.4058	0
LOC115874448		0.169353	-0.720036	-0.503893	-0.16788	-0.632367	0.0282455	-0.790511	-0.120996	0.265288	0.363767	-0.607201	-0.912476	-0.64043	-0.570406	-0.941274	0	0	-0.50364	0	-0.895482	-0.574758	-0.42686	0.234636	0	-0.1499	-1.00666	-0.365073	-0.9998
LOC115874449		0	-0.323816	-0.0695649	-0.161648	-0.136055	0	0.153208	0	0	0	0	-0.89378	-0.0776666	0	0	-0.208695	0	-0.484944	0	0	0	-0.408164	0	0	0	0	-0.103339	0.562964
LOC115874450		0.36394	0.400602	0.0842711	-0.0400841	-0.0607334	0.240672	0.765565	0.0412882	0.649421	0.401113	0.129114	0.550838	0.521854	0	0.52204	-0.269226	0.0909286	0.056584	-0.267765	0	-0.0145342	-0.167666	-0.20514	-0.0272363	0.954392	0.667508	0.707034	0.922152
LOC115874451		0	0	-0.323583	0	0	0	-0.677581	0	0	0	0	0	0	0	-0.970749	0	0	0	0	0	0	0	0	0	0	-1.03613	-0.996608	0
LOC115874452		0	0	0	-0.225404	0	-0.345915	0	0	0	0	0	0	0	0	0	0	0	0	-0.676212	0	0	0	0	-1.03774	0	0	0	0
LOC115874453	Helix-loop-helix DNA-binding domain	0	-0.0945837	-0.139474	-0.0507875	-0.272634	0.0365612	-0.722824	0	0	0	0.0107619	-0.294513	0	0.00179928	-0.420222	0	-0.152363	0	0	-0.675459	-0.111697	-0.0307459	0	0.109684	0	-1.08767	0	-1.08081
LOC115874454		0	-0.823126	0	0	0	0	0	0	0	0	-0.869332	-0.697485	-0.902561	0	0	0	0	0	0	0	0	0	0	0	0	0	0	0
LOC115874455	calcium ion binding	0.781887	0.672509	0.155143	0.234229	0.0660875	0.460049	0.835024	0.819134	1.14096	0.385567	0.222713	1.23735	0.557461	0.419209	0	0.0462213	0.251474	0.451213	0	0.126318	-0.221965	0.29391	-0.588662	0	1.96881	1.31926	0.464841	0.72097
LOC115874456	chromatin remodeling	1.45911	1.44253	0.901853	0.987613	0.869969	1.40245	1.40722	1.45049	1.46518	1.46168	1.46619	1.45441	1.40699	0.972257	0.795082	0.93822	1.02301	0.893529	1.0463	0.765733	0.839785	1.00439	1.33606	1.42914	1.44215	1.47556	1.3505	1.39559
LOC115874457		0	0	0	0	0	0	0	0	0	0	0	0	0	0	0	0	0	0	0	0	0	0	0	0	0	0	0	0
LOC115874458	It is involved in the biological process described with biosynthetic process	1.82134	1.75776	1.28081	1.56129	1.32843	1.72758	1.78902	1.84604	1.79735	1.82064	1.7522	1.76687	1.75421	1.33267	1.24899	1.26079	1.54981	1.51974	1.61432	1.19057	1.29588	1.49885	1.7201	1.69489	1.76775	1.78731	1.78127	1.79848
LOC115874460		0.610589	0.727408	-0.37781	0.408284	0.193364	0.178965	0.91803	0.647351	0.718659	0.465755	0.648764	0.895812	0.637649	-0.964425	0.327465	-0.49647	0.41544	0.584262	0.225151	0.136468	0.197555	0.246068	-0.0132544	-0.228151	0.778301	0.987897	1.07128	0.694908
LOC115874461	Putative DNA-binding domain in centromere protein B, mouse jerky and transposases.	0	-0.480452	0	0	0	0	-1.01335	0	0	0	-1.44136	0	0	0	0	0	0	0	0	0	0	0	0	0	0	-1.53979	-1.50026	0
LOC115874462		0	-0.347838	-0.382606	-0.536557	0	-0.160557	0	0	0	0	0	-0.628784	-0.41473	0	0	-1.14782	-0.787664	-0.822008	0	0	0	0	-0.481672	0	0	0	0	0
LOC115874463		-0.231742	0.0311301	-0.329437	0.0172265	-0.548126	-0.210638	-0.217757	0	-0.234597	-0.460629	-0.0891746	0.192547	-0.00998184	-0.233434	-0.247157	-0.507719	0.0773761	0.0952095	-0.120906	-0.441125	-0.797095	-0.406158	-0.209549	-0.351159	-0.071206	-0.530026	-0.16828	0.0450355
LOC115874465		-0.608954	-0.665263	0	-0.630979	-0.401656	-0.878434	-0.602585	-1.12945	-0.697411	0	0	-1.22196	-0.773826	0	0	0	-1.07981	-0.813127	0	-1.20497	0	0	-1.07485	-1.19798	-0.362476	0	-0.799498	-1.00826
LOC115874466	Belongs to the ligand-gated ion channel (TC 1.A.9) family	-0.0454824	0.182375	-0.379542	0.335337	-0.0703527	0.119023	0.421267	0.000140791	-0.000126857	-0.136461	0.173397	0.338295	0.0354324	0.0920927	-0.637798	-0.59292	0.206567	0.545803	0.253639	0.0814107	0.0739523	-0.366421	0.0354375	0.43912	-0.11749	0.464557	0.495567	0.303677
LOC115874467	Plays an olfactory role that is not restricted to pheromone sensitivity	-0.344264	-0.634985	-1.24657	0	0	-0.371132	0	-0.742069	-0.290723	0	0	0	-1.90496	-1.83493	-1.90477	0	0	0	0	0	0	0	0	0	-1.1134	0	0	0
LOC115874468	Transposase IS4	0	0	0	0	0	0	0	0	0	0	0	0	0	0	0	0	0	0	0	0	0	0	0	0	0	0	0	0
LOC115874469		-0.604611	-1.1947	-0.468152	-0.266978	-0.432088	0	-0.514046	-0.549874	-1.26396	0	-1.48324	-0.885422	-1.21544	0	0	-1.40446	0	0	-0.800935	-0.470488	0	-0.825775	0	0	0	0	-1.54214	0
LOC115874470	transcription elongation from RNA polymerase I promoter	0	0	0	-0.510582	0	0	0	0	0	0	0	0	0	0	0	0	0	-1.53174	0	0	0	0	0	0	0	0	0	0
LOC115874471	Transposase IS4	0	0	0	0	0	0	0	0	0	0	0	0	0	0	0	0	0	0	0	0	0	0	0	0	0	0	0	0
LOC115874472		-0.578137	-0.458235	0	0	0	0	0	-0.583225	-1.15118	0	0	-1.37471	0	0	0	0	0	0	0	0	0	0	0	0	0	0	0	0
LOC115874474		0	-0.310523	-0.296843	0	0	-0.257017	-0.241574	0	0	0	0	-0.931569	0	-0.890529	0	0	0	0	0	0	0	0	0	0	-0.771052	-0.724722	0	0
LOC115874475	Transposase IS4	-0.0650954	-1.12407	-0.210344	-0.443396	-0.784027	0.116383	0.0461388	0.285739	-0.361401	-0.119623	-1.62207	-0.0948365	-1.6553	-0.631033	0	0	-0.529922	-0.103536	-0.69673	-0.910352	0	-1.44173	0.346871	0.0209194	-0.0186411	-0.378076	-0.218574	0.735067
LOC115874476	sequence-specific DNA binding. It is involved in the biological process described with regulation of transcription, DNA-templated	0	-0.43287	-0.351299	-0.0443925	-0.193946	-0.165725	-0.250625	0	0	0	0	-0.833782	-0.464827	-0.315621	-0.163611	-0.574666	-0.147564	0.0143864	0	-0.214728	-0.621003	0.253894	0	0	-0.497175	-0.751874	0	0
LOC115874477		0.0948475	0.574811	1.53193	1.36164	1.81176	0.537456	1.49474	0.423824	0.0149229	-0.154204	0.500369	0.683496	0.540568	1.50577	1.61427	1.47576	1.42022	1.38398	1.28072	1.64514	1.73836	2.05178	0.619755	0.484394	0.50822	1.3687	1.35861	1.7569
LOC115874478	Oxidoreductase activity, acting on paired donors, with incorporation or reduction of molecular oxygen	-0.157162	-0.00393132	-0.384023	-0.674915	-0.615973	0.144027	-0.288687	-0.182594	-0.135129	-0.153763	-0.0155869	0.365874	-0.362081	-0.474397	-0.474599	-0.203074	-0.530894	-0.815116	-0.678734	-0.746227	-0.585204	-0.516487	-0.0768399	0.192144	0.316776	-0.263778	-0.319038	-0.283247
LOC115874479		0	-0.171105	0	-0.193866	0	0	-0.189324	0	0	0	0	-0.513314	0	0	0	0	0	-0.581599	0	0	0	0	0	0	0	0	-0.567971	0
LOC115874480	Belongs to the class-I aminoacyl-tRNA synthetase family	1.57548	1.60375	1.07301	1.36475	1.14144	1.59419	1.53478	1.53151	1.59016	1.60479	1.65415	1.55472	1.6024	1.07036	1.0779	1.07077	1.32348	1.32214	1.44863	1.06397	1.05135	1.30901	1.64261	1.63319	1.50679	1.44298	1.55879	1.60256
LOC115874481	Zinc-finger associated domain (zf-AD)	0.885644	0.909566	0.566025	0.682517	0.513117	0.746582	1.01581	0.765934	0.783314	1.10768	0.813408	1.07941	0.835878	0.639635	0.558516	0.499925	0.586374	0.778094	0.683082	0.466481	0.418355	0.654514	0.668747	0.888849	0.682152	1.14972	1.04978	0.847919
LOC115874482	cytochrome p450	0.28581	0.627417	2.23722	1.95691	2.66168	0.550446	1.45957	1.03396	0.783314	-0.959844	0.998607	0.6302	0.253442	2.54346	2.4035	1.76471	2.05266	1.83903	1.97906	2.47115	2.61385	2.90003	0.554478	0.49119	0.60567	1.572	1.44843	1.35828
LOC115874483	Myb/SANT-like DNA-binding domain	1.0647	1.0019	0.329207	0.69265	0.221849	0.651933	1.04315	0.985518	1.00312	1.20546	1.05778	1.11755	0.830384	0.498074	0.188862	0.300686	0.742146	0.65132	0.684483	0.165574	0.137843	0.362129	0.820065	0.607794	0.527939	1.0529	1.15135	0.925194
LOC115874484	Integrase core domain	0	0	0	0	0	0	0	0	0	0	0	0	0	0	0	0	0	0	0	0	0	0	0	0	0	0	0	0
LOC115874485	Integrase core domain	0	0	0	0	0	0	0	0	0	0	0	0	0	0	0	0	0	0	0	0	0	0	0	0	0	0	0	0
LOC115874486		0.285721	-0.150326	-0.785654	-0.673625	-0.897027	-0.146081	-0.122058	0.176758	0.150162	0.530242	-0.428137	-0.131352	0.108509	-0.33335	-0.829157	-1.19445	-0.658208	-0.169674	-1.19299	-0.959456	-0.939762	-0.791864	0.0457234	-0.408396	-0.0755708	-0.167543	-0.487039	0.288409
LOC115874487	Sugar (and other) transporter	-0.251056	-0.450618	-0.892048	-0.993678	-0.39617	-0.0472989	-0.535201	0	0	-0.753169	0	-0.661435	-0.690419	-0.863433	-1.2343	-0.578409	-1.36438	-0.796667	-0.819986	-1.18851	0	0	0	0	-0.141897	-0.646474	-0.95913	0
LOC115874488	Reverse transcriptase (RNA-dependent DNA polymerase)	0.0150432	-0.626872	-0.259352	-0.215458	-0.225201	0.0147142	-0.102078	0.0552064	-0.0100769	0	-0.472391	-0.300545	-1.10768	-0.259505	0	-0.51855	-0.459425	-0.27192	0.084972	-0.216604	-0.343039	-0.115959	0	-0.151621	0.195763	-0.47391	0.167677	0
LOC115874489	It is involved in the biological process described with proteolysis	1.74271	1.73518	1.31488	1.42918	1.34088	1.70544	1.60555	1.7199	1.73528	1.77296	1.74941	1.7458	1.71033	1.38732	1.32218	1.23515	1.43134	1.41415	1.44203	1.26529	1.30332	1.45404	1.65455	1.71576	1.746	1.57443	1.60792	1.63429
LOC115874490	Pao retrotransposon peptidase	0	0	0	0	0	0	0	0	0	0	0	0	0	0	0	0	0	0	0	0	0	0	0	0	0	0	0	0
LOC115874491	Pao retrotransposon peptidase	0	0	0	0	0	0	0	0	0	0	0	0	0	0	0	0	0	0	0	0	0	0	0	0	0	0	0	0
LOC115874492	Putative peptidase (DUF1758)	-1.37433	-1.07829	-1.69904	-1.22729	-0.935285	-0.704802	-1.1094	-1.63829	-1.50728	-0.977434	-1.12449	-0.827708	-1.28266	-1.68976	-1.7596	-1.64777	-1.58865	-1.14587	-0.947341	-1.11174	-1.69411	0	-0.407595	-1.70681	0	-1.82498	-0.940357	-0.56285
LOC115874493	THAP	-0.433534	-0.176227	-0.79776	-0.651395	-0.246046	-0.166933	-0.709758	-0.654122	0	-0.64648	-0.0733803	-0.047662	-0.40764	0	-1.25255	-1.14073	0	-0.814917	-1.13927	0	0	-0.738137	0	-0.500798	0	-0.141845	-0.97738	-1.01005
LOC115874494	DDE superfamily endonuclease	-0.928524	-0.816114	-0.632214	-0.077276	-0.130097	-0.121124	0	-1.03344	-0.902427	-0.849706	-1.1217	-1.12595	-0.200691	0	-0.853717	-1.04292	-0.0295558	-0.115053	-0.0872192	0	-0.390291	0	0	0	-0.363373	0	0	0
LOC115874495		0	0	0	0	0	0	-0.271279	0	0	0	0	0	0	0	0	0	0	0	0	0	0	0	0	0	0	0	0	-0.813838
LOC115874496	Transposase IS4	-0.136784	-0.715913	-1.00924	0	-0.218576	-0.683674	-0.436908	0.0303482	-0.440701	0	-0.836068	-0.442373	-0.869298	-1.1003	-1.17014	-0.757288	0	0	0	0	0	-0.655727	-0.994231	-1.11736	0.0605658	0	-1.196	-0.114724
LOC115874497		-0.23908	-0.329746	0	-0.598224	0	-0.500478	0	0	0	-0.71724	-0.989238	0	0	0	0	0	0	-0.885677	-0.908996	0	0	0	0	-0.969498	-0.531937	0	0	0
LOC115874499	It is involved in the biological process described with mRNA processing	2.17837	2.17163	1.45717	1.76922	1.43697	2.12336	2.06626	2.12405	2.24869	2.16236	2.19004	2.19235	2.1325	1.58228	1.35597	1.43326	1.70887	1.76502	1.83378	1.30152	1.44724	1.56216	2.09351	2.12917	2.14741	2.03526	2.04288	2.12064
LOC115874500	It is involved in the biological process described with transmembrane transport	0	-0.538552	-0.888023	-0.498218	-0.906117	0	-0.462882	0	0	0	-1.61566	0	0	-0.733765	-1.34767	-0.582634	-1.00063	0	-0.494023	-0.699819	-0.884245	-1.13429	0	0	0	-0.714086	-0.674559	0
LOC115874501	glycerate	0.695276	0.27405	-0.40743	-0.143783	-0.562821	0.368364	-0.202917	0.680332	0.714433	0.691065	0.40498	0.381213	0.0359585	-0.155539	-0.545712	-0.521038	-0.513066	-0.0355271	0.117245	-0.395184	-0.618529	-0.67475	0.401719	0.24383	0.459542	-0.35146	-0.382514	0.125222
LOC115874502	Carboxylic ester hydrolase activity	-0.437042	0	0	0	-0.466215	0.0291	0	-0.721069	-0.590058	0	0	0	0	0	0	0	0	0	0	-1.39864	0	0	0	0	0.0873001	0	0	0
LOC115874503	Glycosyl hydrolases family 28	-0.134418	0.319467	2.34824	2.03688	2.70031	0	1.75534	0.354386	-0.757641	0	1.12689	-0.00343819	-0.165048	2.13833	2.53584	2.37056	2.35647	1.74154	2.01261	2.69155	3.04504	2.36434	0	0	0	1.91941	1.93079	1.41581
LOC115874504	growth differentiation factor	0	-0.623067	-0.565498	-0.276866	-1.11106	0	-0.0975687	0	0	0	-0.144595	-1.14884	-0.575765	-0.329649	0	-1.36684	-0.830599	0	0	-1.43288	-0.635031	-1.26528	0	0	0	-0.0669324	-0.225774	0
LOC115874505	Belongs to the HAD-like hydrolase superfamily	0.844058	1.42187	0.634106	0.521402	0.681242	0.831166	1.41045	0.992052	0.731463	0.808659	1.60733	1.46428	1.19399	0.363345	0.33049	1.20848	0.582095	0.389682	0.592429	0.572577	0.635199	0.83595	0.750703	0.994108	0.748687	1.42063	1.29748	1.51323
LOC115874506		1.35954	1.43946	0.91322	1.18697	1.00566	1.27341	1.33427	1.32755	1.34185	1.4092	1.42873	1.5062	1.38346	1.00586	0.871105	0.862696	1.14814	1.21513	1.19764	0.930863	1.00069	1.08543	1.21063	1.29349	1.31611	1.32518	1.33542	1.34222
LOC115874507	XK-related protein	1.13713	1.19369	0.801445	1.07448	0.82821	1.05557	1.19671	1.16098	1.13574	1.11467	1.2047	1.23591	1.14044	0.865461	0.720692	0.818182	1.02009	1.07118	1.13218	0.728183	0.836704	0.919742	1.00793	0.893451	1.26531	1.18462	1.22498	1.18051
LOC115874508	protein-L-isoaspartate (D-aspartate) O-methyltransferase activity. It is involved in the biological process described with cellular protein modification process	2.68729	1.96168	0.978921	1.50269	0.692089	2.44208	2.15631	2.79007	2.61144	2.66035	2.11141	1.95084	1.82278	1.53309	0.556731	0.846938	1.13517	1.70288	1.67002	0.502153	0.586305	0.987809	2.41288	2.30835	2.605	2.12321	2.24701	2.09871
LOC115874509	It is involved in the biological process described with post-chaperonin tubulin folding pathway	2.52081	2.32563	1.76074	2.03158	1.82344	2.44562	2.2182	2.55507	2.47417	2.53319	2.29667	2.33881	2.34142	1.84693	1.70769	1.72758	1.98226	2.0342	2.07828	1.72273	1.86662	1.88096	2.4404	2.40991	2.48654	2.22296	2.16251	2.26915
LOC115874510	MOSC domain	1.82368	1.50207	0.314148	0.721531	0.379808	1.4429	0.670808	1.99669	1.7508	1.72357	1.30912	1.17933	2.01775	0.78741	0.0626981	0.0923353	0.938566	0.588163	0.637865	0.336289	0.355982	0.447153	1.36504	1.66083	1.30283	0.409977	0.413291	1.18916
LOC115874511	PFAM MOSC N-terminal beta barrel domain	0.509397	0.702234	1.16148	1.29028	1.29933	0.146962	-0.292891	0.377376	0.423376	0.72744	1.06403	0.613925	0.428744	1.11044	1.35182	1.02217	1.42314	1.27979	1.16793	1.58767	1.38351	0.926829	0.193739	0.13276	0.114389	0	-0.423004	-0.455671
LOC115874512	Alpha-N-acetylglucosaminidase (NAGLU) tim-barrel domain	-0.00341186	0.515708	1.86048	1.39714	1.76507	-0.0392144	0.217749	0.524119	0.234914	-0.769269	0.900244	0.355889	0.290991	1.84384	1.83759	1.9	1.38489	1.4396	1.36695	1.68932	1.86088	1.74502	0.294724	-0.243375	-0.168992	0.319697	0.187633	0.145918
LOC115874513	RNA binding. It is involved in the biological process described with mRNA processing	1.17201	1.35548	0.843937	1.03222	0.855758	1.14238	1.34206	1.18794	1.20772	1.12038	1.36719	1.35801	1.34126	0.835436	0.815334	0.88104	0.950845	1.01796	1.12785	0.742622	0.906004	0.918647	1.1254	1.13195	1.1698	1.30454	1.33076	1.39088
LOC115874514	N-acetylglucosamine-6-phosphate deacetylase	0.856749	0.849805	0.972668	0.840398	1.0411	0.753279	0.987115	0.916036	0.823623	0.830587	0.721316	1.01507	0.813025	0.894215	0.93645	1.08734	0.850078	0.815734	0.855383	0.992343	1.06961	1.06136	0.809624	0.603883	0.84633	0.937282	0.898503	1.12556
LOC115874515	high mobility group	2.81158	2.90525	2.36749	2.47317	2.24791	2.88414	2.8592	2.75006	2.85316	2.83151	2.88814	2.94246	2.88516	2.40712	2.26031	2.43504	2.39483	2.47816	2.54653	2.15862	2.22879	2.35631	2.80711	2.89992	2.94538	2.86127	2.84086	2.87546
LOC115874516	CSL zinc finger	1.85333	1.92256	1.09365	1.56677	1.32474	1.77975	1.79895	1.77214	1.9013	1.88656	1.95692	1.90552	1.90523	1.17351	1.04069	1.06675	1.48814	1.54884	1.66334	1.26173	1.34234	1.37013	1.75161	1.79842	1.78922	1.80544	1.84124	1.75015
LOC115874517	Ran GTPase binding. It is involved in the biological process described with intracellular protein transport	1.52586	1.51732	0.810811	1.31635	0.748098	1.4439	1.48705	1.55322	1.54986	1.4745	1.5295	1.52322	1.49924	1.02644	0.687989	0.718004	1.18302	1.3665	1.39954	0.742757	0.74328	0.758258	1.40319	1.34884	1.57969	1.51999	1.45286	1.4883
LOC115874518		0	-1.07123	-0.49021	-0.819206	-1.04367	-0.527449	-0.22802	0	0	0	0	-1.44183	-1.77185	0	-1.47063	0	-1.29968	-1.15794	0	-1.42484	-1.70617	0	0	0	-1.58235	0	0	-0.684059
LOC115874519	It is involved in the biological process described with transcription initiation from RNA polymerase II promoter	1.49617	1.53562	0.675954	1.12634	0.684986	1.25761	1.52867	1.64074	1.54364	1.30414	1.5304	1.60256	1.47391	0.783472	0.602738	0.641653	1.05451	1.19349	1.131	0.59391	0.59996	0.86109	1.07968	1.08395	1.6092	1.5726	1.57963	1.43377
LOC115874520		-0.223305	0	0	0	0	-0.531874	-0.714652	-0.669916	0	0	0	0	0	0	0	0	0	0	0	0	0	0	0	-0.516592	-1.07903	0	-0.817083	-1.32687
LOC115874521		0	0	0	0	-0.306126	0	0	0	0	0	0	0	0	0	0	0	0	0	0	0	0	-0.918379	0	0	0	0	0	0
LOC115874522		-0.264967	-0.256704	-0.329373	0	0	0	-0.375267	0	0	-0.7949	0	-0.770113	0	0	0	-0.988118	0	0	0	0	0	0	0	0	0	0	-1.1258	0
LOC115874523	Belongs to the mitochondrial carrier (TC 2.A.29) family	0.965672	1.25575	1.11052	1.24684	1.04285	1.02373	1.25879	1.06959	0.941358	0.886072	1.17321	1.32877	1.26527	1.21	1.09094	1.03061	1.23249	1.34692	1.1611	1.0901	1.01813	1.02033	1.13072	0.844275	1.0962	1.3039	1.18566	1.28681
LOC115874524	CCAAT-Binding transcription Factor	1.56096	1.71304	1.30948	1.46155	1.13924	1.6513	1.58005	1.5979	1.56297	1.522	1.75502	1.69307	1.69104	1.31569	1.3242	1.28856	1.43152	1.46164	1.4915	1.16101	1.03458	1.22215	1.70078	1.61197	1.64115	1.56441	1.52002	1.65571
LOC115874525	It is involved in the biological process described with protein phosphorylation	2.41398	2.3737	2.21039	2.30163	2.16957	2.47707	2.40234	2.38285	2.40148	2.45761	2.34497	2.37563	2.40052	2.24086	2.16243	2.22787	2.32293	2.28292	2.29905	2.13811	2.13821	2.23239	2.45295	2.45733	2.52095	2.38261	2.40345	2.42096
LOC115874526		0.997246	0.796413	-0.177761	0.350102	-0.180649	0.84339	0.928809	0.93798	1.08153	0.972229	0.701255	0.747195	0.940788	0.178358	-0.627228	-0.0844143	0.206918	0.364459	0.47893	-0.524708	0.000689685	-0.017928	0.910849	0.821472	0.79785	0.827734	0.906848	1.05185
LOC115874527	Neurotransmitter-gated ion-channel transmembrane region	-0.7788	-0.776722	-0.795417	-0.738007	-0.896802	-0.677268	-0.273139	-1.1167	-0.684664	-0.535032	-1.20497	-0.431064	-0.694131	-1.16818	-0.635953	-0.582121	-0.589943	-0.800379	-0.823698	-1.19222	-0.774587	-0.723599	-1.36313	-0.16404	-0.504631	0	0	-0.819418
LOC115874528		0.0796756	0.199263	-0.522794	-0.262684	-0.665086	-0.127065	0.345029	0.162622	0.149945	-0.0735397	0.152517	0.210079	0.235192	-0.378379	-0.696002	-0.494001	-0.492868	-0.418068	0.122884	-0.618025	-0.382731	-0.994501	0.315355	-0.58107	-0.11548	0.331496	0.331514	0.372079
LOC115874529	Histone-lysine N-methyltransferase setd3-like	1.62556	1.60014	1.08021	1.32281	0.968037	1.5922	1.62171	1.6317	1.61809	1.6269	1.61875	1.54528	1.6364	1.20031	1.03936	1.00098	1.16891	1.40459	1.39492	0.906919	0.81122	1.18597	1.65683	1.52943	1.59035	1.59965	1.58717	1.67831
LOC115874530		0.622659	0.497366	-0.149332	0.364805	-0.00726572	0.512525	0.598632	0.593276	0.573365	0.701338	0.471628	0.549725	0.470744	-0.0592191	-0.231169	-0.157609	0.28552	0.414492	0.394403	-0.0591314	0.135348	-0.0980133	0.485056	0.500232	0.552286	0.545544	0.729151	0.521202
LOC115874531	Interferon regulatory factor 2-binding protein zinc finger	1.95521	2.09528	1.99357	2.01218	1.885	2.08775	2.03971	1.85728	1.96862	2.03973	2.04992	2.14633	2.08958	1.95013	2.05725	1.97332	2.0432	1.98691	2.00642	1.8831	1.95757	1.81433	2.0398	2.09234	2.13111	2.04562	2.03404	2.03949
LOC115874532	Tyrosine kinase, catalytic domain	1.41114	1.46001	1.31931	1.37772	1.36807	1.57013	1.52677	1.33899	1.42198	1.47245	1.39886	1.46146	1.5197	1.32128	1.31252	1.32413	1.40856	1.35462	1.36996	1.31124	1.33093	1.46204	1.45259	1.60137	1.65644	1.52625	1.53428	1.51977
LOC115874533	zinc ion binding	1.1112	1.05827	0.412983	0.778217	0.5254	1.23358	1.07391	1.13763	1.16059	1.03538	1.04745	1.20958	0.917791	0.568985	0.392692	0.277272	0.790288	0.686204	0.85816	0.422094	0.603731	0.550376	1.25781	1.1162	1.32673	1.00145	1.07692	1.14335
LOC115874534	NMDA receptor-regulated protein 1	1.86978	1.90655	1.07199	1.56662	1.14461	1.83339	1.70277	1.83375	1.87253	1.90307	1.89747	1.94677	1.8754	1.23279	0.989415	0.993779	1.43415	1.64041	1.6253	0.996724	1.12115	1.31594	1.78973	1.83694	1.87351	1.71843	1.73033	1.65954
LOC115874535	Insect cuticle protein	1.32059	0.860227	-0.105125	0.699627	0.216677	1.15296	0.924208	1.29985	1.21851	1.44339	0.867724	1.02885	0.684109	0.333128	-0.380163	-0.268339	0.370569	0.813346	0.914966	-0.0790983	0.448751	0.280379	1.1421	0.986488	1.33029	0.959286	1.05337	0.759968
LOC115874536	DNA-directed RNA polymerase activity. It is involved in the biological process described with transcription	1.26227	1.20233	0.599256	0.822818	0.587022	1.1989	1.10543	1.27441	1.27501	1.23738	1.26979	1.1778	1.1594	0.687361	0.56707	0.543336	0.765457	0.9121	0.790896	0.541169	0.530103	0.689793	1.23657	1.17894	1.18117	1.10532	1.08797	1.12301
LOC115874537	Structural constituent of ribosome. It is involved in the biological process described with	3.31205	3.40841	2.82546	3.26693	2.87449	3.32919	3.4401	3.27905	3.32838	3.32872	3.44123	3.42886	3.35514	2.92052	2.77377	2.78208	3.23545	3.2918	3.27355	2.79793	2.89812	2.92742	3.3471	3.34283	3.29765	3.45066	3.44773	3.42191
LOC115874538	cytochrome p450	0.239668	0.000757475	-0.441783	-0.0842395	-0.459548	0.244818	0.073807	0.146902	0.204484	0.367618	-0.117455	-0.030619	0.150346	-0.17757	-0.586227	-0.561553	-0.114248	0.0141351	-0.152606	-0.678737	-0.239914	-0.459992	0.434782	0.561885	-0.262213	0.133071	0.102397	-0.0140469
LOC115874539	sequence-specific DNA binding. It is involved in the biological process described with regulation of transcription, DNA-templated	2.17111	2.29597	2.01254	2.06025	1.99414	2.3126	2.20544	2.21505	2.17931	2.11896	2.35031	2.31613	2.22148	2.04442	1.92777	2.06542	2.08038	2.02142	2.07895	2.0148	1.98931	1.9783	2.28477	2.27678	2.37625	2.14494	2.18227	2.28909
LOC115874540	Eukaryotic protein of unknown function (DUF2003)	1.12317	1.09115	0.803883	0.766351	0.743015	0.980268	1.14277	1.22532	1.03157	1.11262	1.04759	1.16829	1.05756	0.768928	0.80067	0.842049	0.720967	0.737315	0.840771	0.778741	0.647393	0.802911	0.853958	1.00322	1.08363	1.11954	1.12415	1.18463
LOC115874541	Provides the precursors necessary for DNA synthesis. Catalyzes the biosynthesis of deoxyribonucleotides from the corresponding ribonucleotides	1.82883	1.80768	0.670648	1.28114	0.568646	1.76402	1.6852	1.76864	1.83351	1.88435	1.86252	1.78859	1.77192	0.880726	0.464224	0.666995	1.10899	1.30275	1.43168	0.268825	0.662595	0.774518	1.69194	1.77746	1.82267	1.64998	1.67687	1.72874
LOC115874542	Provides the precursors necessary for DNA synthesis. Catalyzes the biosynthesis of deoxyribonucleotides from the corresponding ribonucleotides	1.76128	1.6286	0.648902	1.1883	0.633904	1.64779	1.61357	1.75304	1.76146	1.76934	1.66139	1.60878	1.61561	0.900269	0.429286	0.617152	1.05442	1.1818	1.32869	0.286752	0.58411	1.03085	1.58573	1.6473	1.71033	1.61678	1.54629	1.67765
LOC115874543		-1.05808	-0.243953	-1.3241	-0.535524	-0.696352	-0.275819	-0.264686	-1.36369	-0.931644	-0.878922	0	-0.678044	-0.0538158	-1.41516	-1.18396	-1.37317	-1.31404	0	-0.292527	0	-1.11848	-0.970579	-0.0538107	-0.477967	-0.295679	-0.851408	0.0573496	0
LOC115874544	L-malate dehydrogenase activity. It is involved in the biological process described with oxidation-reduction process	-0.165297	-0.149566	-0.848725	-0.445654	-0.558044	-0.250169	-0.0959272	-0.192795	-0.221485	-0.0816126	0.0363603	-0.357856	-0.127203	-0.881087	-0.950926	-0.714163	-0.412	-0.0873225	-0.83764	0	-1.06153	-0.612603	-0.553167	0	-0.197339	-0.192402	0.0901626	-0.185542
LOC115874545		1.89215	1.87443	1.32313	1.72665	1.20237	1.99276	1.94002	1.82229	1.92896	1.9252	1.7998	1.96903	1.85447	1.45779	1.20999	1.30161	1.70796	1.67824	1.79376	1.08529	1.23871	1.28312	1.8616	2.09166	2.02503	1.89334	1.91201	2.01471
LOC115874546	Scavenger receptor	1.17663	1.68354	1.27959	1.18257	1.31563	1.44487	1.7427	1.2623	1.14402	1.12356	1.70041	1.74481	1.60539	1.1227	1.28074	1.43535	1.18791	1.07718	1.28261	1.16154	1.24111	1.54423	1.42903	1.47789	1.4277	1.7023	1.67686	1.84894
LOC115874547	catalytic activity	1.33683	0.85797	-0.621139	0.0337161	-0.166575	0.821495	0.250689	1.69835	1.28262	1.02953	1.94425	0.461777	0.167886	-0.18738	-1.11892	-0.557122	-0.0255713	0.281648	-0.154928	-0.442418	0.509404	-0.566712	0.731606	0.631257	1.10162	0.04382	0.131897	0.576351
LOC115874548	WD domain, G-beta repeat	1.17685	1.15404	0.536067	0.887019	0.595427	1.10137	1.2065	1.17022	1.12439	1.23595	1.05412	1.26659	1.14142	0.647576	0.484139	0.476487	0.930647	0.869244	0.861165	0.388179	0.629722	0.768379	0.917758	1.13484	1.2515	1.25272	1.12532	1.24148
LOC115874549	phosphatidylinositol-3,4,5-trisphosphate binding. It is involved in the biological process described with mitotic nuclear division	1.63625	1.67358	1.31833	1.4794	1.47277	1.63539	1.66705	1.64947	1.60471	1.65458	1.607	1.68434	1.72941	1.3088	1.20579	1.44039	1.41903	1.41151	1.60766	1.34059	1.46533	1.61238	1.56719	1.5937	1.74529	1.63144	1.6621	1.7076
LOC115874550	Tetraspanin family	1.21747	0.858975	0.995411	0.499269	1.16446	1.30833	0.74924	1.25935	0.979001	1.41406	0.854928	0.836785	0.885212	0.881341	1.03195	1.07294	0.621424	0.553656	0.322728	1.07563	1.26357	1.15418	1.13703	1.38365	1.40433	0.66973	0.651264	0.926727
LOC115874551	Troponin	1.77358	2.20272	1.99967	1.20055	2.23153	1.57624	1.53665	1.63796	1.96805	1.71474	1.77809	2.43459	2.39548	1.9725	1.90328	2.12322	1.33109	0.985372	1.28518	2.04206	2.42109	2.23145	1.24443	1.73452	1.74977	1.38978	1.65588	1.5643
LOC115874552	actin filament polymerization	0.946603	0.96296	0.46678	0.664825	0.40725	0.914438	1.06117	0.939272	0.921128	0.97941	0.988081	1.01078	0.890023	0.528212	0.312972	0.559156	0.59923	0.583936	0.81131	0.439636	0.368179	0.413934	0.957454	0.910187	0.875672	1.04072	0.947879	1.19493
LOC115874553	Belongs to the cyclin family	1.05049	1.07744	-0.234058	0.547393	-0.0583899	1.3135	1.28278	0.975016	1.13335	1.04311	0.975692	1.11494	1.14167	0.4919	-1.33381	0.139739	0.480588	0.518795	0.642795	-0.8109	0.394431	0.241299	1.2205	1.42993	1.29007	1.41704	1.16277	1.26853
LOC115874554		-0.00181598	0.270966	-0.0346917	0.0739118	0.149711	0.0914819	0.302774	-0.0945905	0	0.0891426	0	0.812899	0	0	0	-0.104075	0	0.221735	0	0	0.150617	0.298515	0	0	0.274446	1.15008	-0.241758	0
LOC115874555	Myelin proteolipid protein (PLP or lipophilin)	1.87731	1.92959	1.73249	1.61288	1.73086	1.9053	1.9945	1.86559	1.85953	1.90681	1.91423	2.02177	1.85276	1.65086	1.68657	1.86003	1.57067	1.55677	1.7112	1.60863	1.72607	1.85789	1.91543	1.84306	1.95739	1.99695	1.9251	2.06144
LOC115874556	Acyl CoA binding protein	1.63852	1.60155	1.8778	1.5798	1.96159	1.51108	1.7074	1.76649	1.70142	1.44764	1.58904	1.62314	1.59248	1.86179	1.97492	1.79669	1.63382	1.46974	1.63583	2.02669	1.95667	1.9014	1.47639	1.56269	1.49415	1.68397	1.6508	1.78743
LOC115874557	INTS6/SAGE1/DDX26B/CT45 C-terminus	1.20261	1.23694	0.636501	0.992697	0.602511	1.19225	1.21542	1.1902	1.24138	1.17625	1.28054	1.13295	1.29731	0.701824	0.591773	0.615907	1.01673	0.960159	1.0012	0.508284	0.536621	0.762629	1.15112	1.21293	1.21269	1.22145	1.18583	1.23897
LOC115874558	THAP	-0.58682	-0.562383	-0.131496	-0.670089	-0.453815	-0.751665	-1.02601	0	-1.05711	-0.703354	0	-0.678567	-1.00858	-0.394489	0	0	-0.837446	-1.17282	0	-0.962603	-0.398841	0	-1.13351	-0.77952	-0.341959	-0.67584	-1.03425	-1.36795
LOC115874559		-0.506982	-0.372257	-0.58532	-0.438955	-0.536203	-0.293703	-0.203008	-0.511554	-0.681573	-0.327821	-0.122698	-0.905094	-0.0889803	0	-0.933892	-0.822068	0	-0.496258	-0.820607	-0.8881	0	-0.720508	0	-0.881108	0	0.000722833	-0.658721	0.0489749
LOC115874560		0.0177073	0.113066	-0.365699	-0.268923	-0.386073	-0.18306	-0.544216	-0.605975	0.905248	-0.246151	0.384941	0.204605	-0.250348	-0.356415	-0.125224	-0.61546	-0.255305	-0.414588	-0.136877	-0.380461	-0.263857	-0.513899	-0.852403	0.303224	0	-0.394728	-1.05417	-0.183749
LOC115874561		1.48334	1.52169	0.985868	1.12961	0.926646	1.32126	1.41733	1.54941	1.39874	1.50188	1.45158	1.42107	1.69241	0.991933	0.858353	1.10732	1.18357	1.09187	1.11341	0.705105	0.937977	1.13686	1.18741	1.46691	1.30946	1.43613	1.44286	1.37301
LOC115874562	Calcium ion binding. It is involved in the biological process described with cell-matrix adhesion	0.422252	1.10426	-0.180841	-0.208245	-0.220545	0.0769839	0.115615	0.752768	0.664514	-0.150526	1.52869	0.915037	0.869043	0.763298	-0.919325	-0.386495	-0.0116171	0.12037	-0.733488	-0.960682	0.0778967	0.22115	-0.161558	0.408037	-0.0155277	-0.0393304	-0.208425	0.594599
LOC115874563	Metal ion binding	1.68085	1.60487	1.16298	1.41608	1.20179	1.59486	1.61453	1.65774	1.64166	1.74316	1.5469	1.66453	1.60319	1.23695	1.13305	1.11893	1.32088	1.46715	1.46022	1.1039	1.2193	1.28218	1.5686	1.52651	1.68948	1.61734	1.593	1.63324
LOC115874564		0.133704	0.334384	0.11318	-0.0116965	-0.105188	-0.141371	0.13535	0	0	0.401113	0.606236	0	0.396915	-0.010182	0.31792	0.0318036	0	-0.244446	0.209356	0	-0.315564	0	-0.20514	-0.0272363	-0.191736	-0.145405	-0.406909	0.958364
LOC115874565		1.21129	0.514164	0.0689609	-0.540416	-0.00689021	0.137517	0.0426417	1.62882	2.07847	-0.0734226	0.246655	0.999877	0.29596	0.405856	-0.00488367	-0.19409	-0.207515	-0.806131	-0.607601	-0.095311	-0.0990983	0.173739	-0.0398266	-0.0246502	0.477028	0.679111	0.927197	-1.47838
LOC115874566		0.142187	0	0	0	-0.108012	-0.101817	-0.332582	0	0.42656	0	0	0	0	0	0	0	0	0	0	-0.324035	0	0	0	0	-0.305452	0	-0.997746	0
LOC115874567	It is involved in the biological process described with protein folding	1.8437	1.87505	1.39668	1.55616	1.47686	1.72926	1.80393	1.85854	1.87977	1.79279	1.91039	1.8979	1.81685	1.45448	1.45796	1.2776	1.49858	1.56307	1.60683	1.48829	1.47829	1.464	1.72827	1.65502	1.8045	1.76055	1.75788	1.89336
LOC115874568	Belongs to the G-protein coupled receptor 1 family	0	0	0	0	-0.311699	0	0	0	0	0	0	0	0	0	0	0	0	0	0	-0.935097	0	0	0	0	0	0	0	0
LOC115874569	Belongs to the UDP-glycosyltransferase family	-0.398053	-0.280051	-0.360897	-0.623706	-0.540169	-0.244114	-0.563422	-0.316347	-0.377221	-0.50059	-0.0192609	-0.441041	-0.379849	-0.0225832	-0.629541	-0.430567	-0.458592	-0.845119	-0.567408	-0.634901	-0.518297	-0.467309	0	0.0600654	-0.792409	-0.950198	-0.211702	-0.528365
LOC115874570		1.64993	1.34347	1.04934	0.630368	1.13048	1.50748	1.52539	1.60655	1.7327	1.61055	1.27161	1.3939	1.36491	1.09568	1.21224	0.840099	0.733352	0.584053	0.573699	1.06109	1.05133	1.27904	1.57614	1.39669	1.54961	1.54298	1.54057	1.49262
LOC115874571		-0.645651	0	-0.707815	-0.589101	0	0	-0.6973	0	-0.994837	-0.942115	0	0	0	-1.17732	-0.946127	0	0	-1.11055	-0.65675	0	0	0	0	0	0	-0.83542	-0.427917	-0.828561
LOC115874572		-0.131637	-0.451929	-0.144085	-0.758752	-0.311141	0.00801029	-0.0157265	-0.0449934	-0.073683	-0.276234	0	-0.552477	-0.80331	-0.432256	0	0	-1.1093	0	-1.16696	-0.933423	0	0	0	0.0735688	-0.0495379	0	-0.264711	0.217532
LOC115874573	hydrolase activity, acting on ester bonds	1.90093	1.06989	-0.279096	0.236279	-0.96971	1.59207	1.02942	2.08374	1.81779	1.80124	1.14628	1.03487	1.0285	0.186267	-0.894295	-0.129259	-0.179278	0.293462	0.594654	-1.45056	-0.953748	-0.504819	1.38112	1.57179	1.82329	0.959398	1.09268	1.03618
LOC115874574	It is involved in the biological process described with cell communication	-0.536802	-0.191515	0	0	-0.431016	-0.279999	0	0	-1.25411	-0.356292	0	-0.574544	0	0	0	0	0	0	0	0	0	-1.29305	0	0	-0.839996	0	0	0
LOC115874575	It is involved in the biological process described with cell communication	0	0	0	0	-0.400855	0	-0.491491	0	0	0	0	0	0	0	0	0	0	0	0	0	0	-1.20256	0	0	0	0	0	-1.47447
LOC115874576		0	0	0	0	0	-0.480343	-0.547599	0	0	0	0	0	0	0	0	0	0	0	0	0	0	0	-1.44103	0	0	0	-1.6428	0
LOC115874577		0	-0.274055	-0.26179	0	-0.428845	-0.433144	0	0	0	0	-0.822164	0	0	-0.785369	0	0	0	0	0	-1.28654	0	0	-1.15642	0	-0.143014	0	0	0
LOC115874578	protein deglycase activity	2.09293	2.00069	1.07656	1.62479	1.20824	1.97855	1.8997	2.0822	2.1044	2.09219	2.06348	1.95836	1.98022	1.25841	1.00812	0.963154	1.54817	1.60938	1.71683	1.11289	1.16147	1.35037	2.02988	1.92799	1.97777	1.88841	1.91214	1.89854
LOC115874579		0	0	0	0	0	-0.272503	-0.254773	0	0	0	0	0	0	0	0	0	0	0	0	0	0	0	0	0	-0.81751	0	0	-0.76432
LOC115874580		-0.373618	0.187238	0.747918	1.00497	0.981998	0.283353	-0.087441	-0.177001	-0.322196	-0.621657	-0.133987	0.392135	0.303565	0.644884	0.811686	0.787186	1.06215	0.94829	1.00448	0.962638	0.927663	1.05569	0.704057	0.309356	-0.163352	0.0186408	-0.0361028	-0.244861
LOC115874581		-0.220258	-0.743107	-0.279061	-0.619557	-0.390252	0	-0.210616	-0.660773	0	0	-0.873977	-1.35534	0	-0.837182	0	0	-0.912162	-0.946507	0	0	0	-1.17076	0	0	0	0	-0.631849	0
LOC115874582		0.647977	1.49876	0.363047	-0.425822	0.273751	0.369708	-0.01202	0.94351	1.00042	0	1.98421	1.26945	1.24263	1.16371	0	-0.0745747	0.498655	-1.22589	-0.550234	-0.538546	0.792901	0.566898	0.228394	1.01251	-0.131782	0.0345233	-0.786288	0.715705
LOC115874583		0.470753	0.821566	-0.14873	-0.309883	-0.282091	0.11078	0.179693	0.685303	0.470702	0.256253	1.20697	0.517829	0.7399	0.664502	-1.04879	-0.0619039	0.21907	-0.514245	-0.634474	-0.525875	0.0378864	-0.358283	0.428151	0.365723	-0.461534	0.0319541	-0.0139498	0.521074
LOC115874584		0	-0.43599	0	0	0	0	-0.465098	0	0	0	0	-1.30797	0	0	0	0	0	0	0	0	0	0	0	0	0	0	0	-1.39529
LOC115874585		-0.169261	0.364456	-0.00351346	0.156589	-0.0842994	0.294409	-0.0402388	-0.168883	-0.338902	0	0.712889	0.302879	0.0775994	0.343918	0	-0.354459	0.278698	0	0.191071	0	0	-0.252898	0.221511	0.841774	-0.180058	-0.656606	0	0.53589
LOC115874586	Forms chloride channels	2.14681	2.18092	2.03074	1.99211	2.16011	2.16936	2.31515	2.18085	2.14027	2.1193	2.27411	2.27314	1.99551	2.01152	2.14186	1.93885	1.98261	2.00407	1.98965	2.09813	2.18984	2.19236	2.13321	2.1184	2.25649	2.31803	2.33488	2.29253
LOC115874587	Forms chloride channels	0.579958	0.829806	0.625621	0.515867	0.543853	0.840307	0.319055	0.367204	0.619457	0.753213	-0.37797	1.37425	1.49314	0.531653	0.776073	0.569138	0.570271	0.335923	0.641407	0.41293	0.509012	0.709617	1.11634	1.30886	0.0957216	0.290472	0.156755	0.509939
LOC115874588	damaged DNA binding. It is involved in the biological process described with	2.13596	2.13657	1.57689	1.7853	1.56664	2.09965	1.98423	2.09194	2.18522	2.13071	2.16924	2.15513	2.08536	1.63173	1.60448	1.49445	1.7659	1.72903	1.86095	1.5165	1.46813	1.71528	2.08833	2.0954	2.11523	1.97121	1.98226	1.99921
LOC115874589	Heavy-metal-associated domain	2.24867	2.30827	2.23854	2.24917	2.43429	2.32562	2.47148	2.23816	2.25262	2.25522	2.25186	2.37016	2.3028	2.22087	2.32516	2.16959	2.28011	2.15955	2.30783	2.34795	2.45585	2.49907	2.41531	2.32403	2.23752	2.46951	2.47813	2.4668
LOC115874590	sequence-specific DNA binding. It is involved in the biological process described with regulation of transcription from RNA polymerase II promoter	1.24871	1.57905	1.41512	1.49203	1.51229	1.60728	2.08676	1.28879	1.23962	1.21771	1.4576	1.66519	1.61437	1.34659	1.30303	1.59573	1.52673	1.36468	1.58469	1.39322	1.60408	1.53958	1.42276	1.64434	1.75473	2.0698	2.07862	2.11185
LOC115874591		0.212152	0.412308	0.609553	0.579592	0.809525	0.870043	1.36223	0.366621	0.497632	-0.227797	-0.0226744	0.537352	0.722247	0.741119	0.467161	0.620378	0.679503	0.0808866	0.978386	0.592135	1.00977	0.826673	0.757015	0.798699	1.05442	1.45485	1.27381	1.35803
LOC115874592		1.71912	1.78174	0.914959	1.44027	0.900871	1.79495	1.7232	1.68522	1.73445	1.73769	1.77998	1.81251	1.75271	1.13024	0.767337	0.847296	1.40504	1.43537	1.48039	0.821355	0.886644	0.994614	1.80028	1.78951	1.79506	1.71391	1.72125	1.73445
LOC115874593	Forms chloride channels	1.58351	1.66249	1.63473	1.98074	1.51696	1.65376	1.71145	1.60851	1.61946	1.52256	1.6756	1.65785	1.65401	1.70044	1.60751	1.59625	2.06878	1.95775	1.91569	1.45601	1.47717	1.6177	1.69474	1.57644	1.6901	1.74277	1.72374	1.66784
LOC115874594		1.04748	1.18093	0.3324	0.781642	0.19201	0.930589	1.13062	0.964469	1.06855	1.10941	1.1661	1.19835	1.17834	0.540417	0.302515	0.154268	0.704754	0.770113	0.870059	0.0125154	0.266292	0.297221	0.849798	1.00264	0.939329	1.08086	1.18034	1.13067
LOC115874595	Calcineurin-like phosphoesterase	1.29364	1.32435	1.15388	1.19308	1.11909	1.27598	1.31549	1.26011	1.31282	1.30799	1.30928	1.35268	1.3111	1.18985	1.06728	1.20451	1.20565	1.16481	1.20878	1.10477	1.06669	1.18581	1.28316	1.13908	1.40571	1.33533	1.28882	1.32231
LOC115874596	structural molecule activity	1.85921	1.77722	1.46816	1.55398	1.48139	1.72862	1.65908	1.88471	1.85026	1.84267	1.82178	1.69681	1.81306	1.46966	1.44689	1.48792	1.56267	1.52317	1.57609	1.47002	1.46481	1.50934	1.67134	1.69686	1.81766	1.67112	1.61449	1.69164
LOC115874597	juvenile hormone acid methyltransferase activity	-0.887194	-0.267158	-0.687226	-0.412724	-0.564456	0.105603	0.0413621	-1.1928	-0.459724	-1.00906	0.11688	-0.382215	-0.536138	-0.545295	-1.01307	-0.50331	-0.240065	-0.876469	-0.121637	-0.79119	-0.403519	-0.498659	0.0922558	0.270159	-0.0456076	0.0184516	-0.193834	0.299469
LOC115874598	Belongs to the DHHC palmitoyltransferase family	-0.162953	-0.0388639	-0.570294	-0.108441	-0.684652	-0.0437048	-0.687834	0	-0.488859	0	0.118864	-0.126115	-0.109342	-0.194219	-0.887307	-0.629355	-0.160055	-0.335729	0.170461	-0.841514	-0.441609	-0.770832	0	0.11972	-0.250834	-0.107594	-0.311105	-1.6448
LOC115874599	amino acid transporter	0.923086	1.57941	1.06921	1.35517	1.18562	0.958175	1.29892	0.949944	1.00177	0.817539	1.72393	1.63651	1.37779	1.14731	1.03576	1.02456	1.45449	1.2616	1.34941	1.18282	1.19608	1.17795	0.543815	1.09427	1.23644	1.34098	1.33338	1.22241
LOC115874600	transferase activity, transferring acyl groups other than amino-acyl groups. It is involved in the biological process described with regulation of transcription, DNA-templated	1.33611	1.30433	0.673585	0.955045	0.635225	1.15843	1.30956	1.31014	1.28893	1.40926	1.2975	1.30745	1.30803	0.764025	0.62809	0.62864	0.948554	1.02359	0.892993	0.562608	0.665944	0.677122	1.09753	1.08823	1.28954	1.28709	1.31467	1.3269
LOC115874601	Kelch motif	1.42774	1.36307	1.03735	1.19672	1.12417	1.37348	1.40677	1.42185	1.43566	1.4257	1.35854	1.36066	1.37	1.09359	0.949118	1.06934	1.16053	1.23015	1.19947	1.12575	1.11958	1.12717	1.38981	1.32283	1.4078	1.38878	1.30035	1.53118
LOC115874602	Cleavage and polyadenylation factor subunit	1.46699	1.53587	1.00351	1.22668	1.06687	1.49001	1.47421	1.45025	1.52121	1.42951	1.5377	1.56955	1.50036	1.04652	0.984968	0.979049	1.24265	1.17992	1.25749	1.02537	1.07542	1.09983	1.49289	1.4626	1.51453	1.49183	1.50139	1.42942
LOC115874603	Transposase DDE domain	0.105079	0.297597	-0.255282	0.18842	-0.186392	0.104108	-0.0829748	-0.313839	0.361241	0.267834	0.231365	0.552693	0.108735	-0.189218	-0.156394	-0.420233	0.27987	0.245525	0.0398661	-0.0883249	-0.328268	-0.142582	-0.259237	0.261089	0.31047	-0.324441	-0.256886	0.332402
LOC115874604		0	0	-0.239887	-0.82531	-0.45154	0	-0.230139	0	0	0	0	0	0	-0.71966	0	0	-1.09567	-1.13001	-0.250244	-0.743706	-0.599073	-0.0118422	0	0	0	0	-0.690418	0
LOC115874605	Belongs to the short-chain dehydrogenases reductases (SDR) family	0.321133	0.642272	-0.4769	0.187268	-0.291322	0.146932	0.235733	0.296424	0.198099	0.468876	0.766314	0.576638	0.583865	0.0341008	-0.938828	-0.525974	0.135211	0.252135	0.174458	-0.467066	0.0966954	-0.503594	-0.39494	0.506067	0.329668	0.199908	0.390702	0.11659
LOC115874606	GTP binding. It is involved in the biological process described with protein transport	1.73305	1.90234	1.6226	1.84229	1.65433	1.81593	1.98797	1.77594	1.66196	1.76124	1.78873	1.96314	1.95515	1.62151	1.62155	1.62473	1.88447	1.79833	1.84406	1.58661	1.71092	1.66546	1.83119	1.85392	1.76268	2.02335	1.95598	1.98458
LOC115874607		0.128461	0.0644748	-0.554764	-0.308935	-0.507097	0.299833	-0.453486	0.0433787	0.0231222	0.318882	0.304448	-0.103489	-0.00753479	-0.761419	-0.00734885	-0.895525	-0.183187	-0.393623	-0.349995	-0.563616	-0.765771	-0.191904	0	0.416503	0.482996	-0.294582	0	-1.06587
LOC115874608		1.22425	1.6057	1.69458	1.55003	1.77325	1.33323	1.63453	1.21657	1.1932	1.26299	1.48549	1.65618	1.67543	1.56747	1.73528	1.78098	1.59235	1.47048	1.58726	1.64238	1.75866	1.91871	1.28669	1.38541	1.3276	1.66709	1.63145	1.60504
LOC115874609		-0.671001	-0.447074	-0.937014	-0.730551	-0.497317	-0.41831	-0.230542	-0.72836	-0.694259	-0.590385	-0.418685	-0.373712	-0.548825	-1.17777	-0.673578	-0.959694	-0.900569	-0.633883	-0.657202	-0.326755	-0.608091	-0.557103	-0.594577	0	-0.660354	-0.553326	-0.159524	0.0212245
LOC115874610		-0.0407192	0.398105	0.149674	-0.815645	0.0842562	0.39752	-0.305724	-0.349245	0.237698	-0.0106102	0.0598143	0.52606	0.608441	0.298255	-0.361409	0.512175	-1.1447	-0.701926	-0.600306	-0.269859	0.147774	0.374854	0.221986	0	0.970573	-0.0588174	-0.563359	-0.294996
LOC115874611	Belongs to the transient receptor (TC 1.A.4) family	0.442794	0.389089	0.334679	0.223712	0.514714	0.459697	0.42125	0.450064	0.378799	0.499518	0.01706	0.456308	0.693898	0.421101	0.168541	0.414395	0.349398	0.0604338	0.261305	0.330839	0.577966	0.635338	0.320413	0.662476	0.396201	0.404186	0.580189	0.279373
LOC115874612		-0.917867	-1.13675	-1.14223	-1.02086	-1.09457	-0.975704	-0.764415	-1.60025	-0.514993	-0.638362	-1.68851	0	-1.72174	-1.1746	-1.42053	-0.83158	-0.948546	-1.28392	-0.830118	-1.19864	-0.877918	-1.20714	-0.504252	-1.19165	-1.23121	-1.08797	-0.571322	-0.633953
LOC115874613		-0.289968	-0.765913	-0.799861	-0.920822	-0.894183	-0.823702	-0.927106	-0.238822	-0.293447	-0.337636	-1.08676	-0.39203	-0.818955	-0.74893	-0.943707	-0.706945	-0.94885	-1.10813	-0.705483	-1.07401	-0.70213	-0.906414	-0.223729	-1.66907	-0.578301	-0.50849	-0.793475	-1.47935
LOC115874614		0	-0.0463244	0	0	-0.208124	0	0	0	0	0	0	0	-0.138973	0	0	0	0	0	0	0	0	-0.624373	0	0	0	0	0	0
LOC115874615	It is involved in the biological process described with	1.14842	1.09072	1.00117	1.10988	1.21464	0.885605	1.27907	1.11094	1.18125	1.15305	1.14095	1.1161	1.01511	0.948163	0.868454	1.18689	1.2672	0.95203	1.11041	0.699003	1.7457	1.19922	1.14624	0.801262	0.709314	1.28515	1.33924	1.21283
LOC115874616		1.68322	1.47674	0.535455	-0.0141756	0.318276	1.54463	1.79722	1.61068	1.74891	1.69008	1.80502	1.41665	1.20856	1.20504	0.0509875	0.350332	0.271155	-0.256106	-0.0575757	-0.110828	0.45493	0.610725	1.64949	1.50655	1.47785	1.64036	1.74957	2.00174
LOC115874617	Converts sphingomyelin to ceramide	-0.898031	-0.589013	1.80685	0.556274	1.62803	-0.427754	0.455418	-0.250787	-1.0975	-1.34581	-0.617806	-0.343297	-0.805937	1.72734	1.80232	1.89089	0.346175	0.278147	1.0445	1.47737	1.622	1.78473	-0.298847	0	-0.984413	0.555608	0.406078	0.404569
LOC115874618	Converts sphingomyelin to ceramide	0.0703901	0.222901	2.34614	1.45301	2.09992	0.334309	0.174331	0.736795	0.334404	-0.860029	-0.0906344	0.910353	-0.151016	2.20449	2.41627	2.41765	1.41299	1.40343	1.54261	2.02685	2.09889	2.17401	1.04827	-0.0453397	0	0.167485	0.0309197	0.324589
LOC115874619	Metal ion binding	1.43575	1.51003	1.02309	1.20507	0.976595	1.40417	1.4686	1.39701	1.44403	1.4662	1.48083	1.54521	1.50405	1.08208	0.96692	1.02026	1.1574	1.17022	1.28757	0.899204	0.999018	1.03156	1.3743	1.37878	1.45943	1.44287	1.45641	1.50653
LOC115874620		1.90882	1.28003	0.964989	1.01894	0.808838	1.68878	1.60537	1.87346	1.90651	1.94649	1.32446	1.39332	1.12232	1.17417	0.604346	1.11645	0.879191	1.20213	0.975505	0.837812	0.834024	0.754679	1.71448	1.39642	1.95543	1.52464	1.59121	1.70025
LOC115874621	Tektin family	-0.283191	0.014978	-0.494259	-0.299152	-0.316103	-0.408781	0.0872353	-0.878537	-0.145466	0.174428	-0.188651	0.279373	-0.0457888	-0.424857	-0.584872	-0.473048	-0.147655	-0.562211	-0.18759	-0.476932	-0.0651274	-0.40625	0.247947	-1.16891	-0.305381	0.34301	-0.156472	0.0751681
LOC115874622		0.15617	1.22505	2.93363	2.16782	3.01473	0.0545567	2.69558	0.164458	0.779769	-0.475718	1.2623	2.15239	0.260447	3.01983	2.86984	2.91123	2.11447	1.99831	2.3907	2.9585	3.40038	2.68532	0.196783	0.558331	-0.591445	2.78078	2.58018	2.72578
LOC115874623		-0.685876	-0.729479	-0.486003	-0.26998	-1.09041	-0.263858	-0.96685	0	-1.20569	-0.851938	0	-0.730242	-1.4582	0	-1.45801	0	-0.80994	0	0	-1.41222	-0.915403	-0.943596	0	0	-0.791574	-0.678297	-1.00675	-1.21551
LOC115874624		-0.297665	-0.0887156	-0.275722	0	-0.328217	0	-0.545119	0	0	-0.892994	0	-0.266147	0	-0.827167	0	0	0	0	0	0	0	-0.984651	0	0	0	0	-0.378796	-1.25656
LOC115874625	Belongs to the CDP-alcohol phosphatidyltransferase class-I family	2.112	2.14454	1.59507	1.81481	1.59675	2.12777	2.09254	2.10234	2.06349	2.17016	2.13254	2.13977	2.1613	1.63551	1.60296	1.54674	1.74634	1.842	1.85609	1.50901	1.58949	1.69177	2.09516	2.06319	2.22496	2.04682	2.11583	2.11497
LOC115874626	Belongs to the universal ribosomal protein uL11 family	3.21592	3.30193	2.68612	3.17293	2.80904	3.2348	3.36488	3.19894	3.21579	3.23303	3.3354	3.31776	3.25264	2.79037	2.63886	2.62913	3.13554	3.2083	3.17495	2.72322	2.84426	2.85966	3.24779	3.19227	3.26433	3.36376	3.36783	3.36304
LOC115874627	low-density lipoprotein	1.26409	1.38712	1.01131	1.1364	1.10767	1.30853	1.45165	1.21349	1.31569	1.26309	1.36745	1.40223	1.39167	1.02544	0.928934	1.07956	1.129	1.16946	1.11072	1.03722	1.15946	1.12631	1.25992	1.29628	1.36938	1.40693	1.42521	1.5228
LOC115874628	Insulin-like growth factor 1	1.92691	1.40766	1.12064	1.52956	1.16195	1.97887	1.85433	1.92994	1.94708	1.90372	1.41582	1.50533	1.30182	1.17154	1.07804	1.11233	1.41623	1.56512	1.60732	1.1343	1.2667	1.08486	1.89267	1.91617	2.12776	1.737	1.8134	2.01259
LOC115874629	It is involved in the biological process described with Mo-molybdopterin cofactor biosynthetic process	0.373462	0.496403	0.370034	0.11341	0.226383	0.672584	0.573908	0.320292	0.513858	0.286235	0.881827	0.268618	0.338765	0.381351	0.239819	0.488932	0.120734	0.156427	0.0630701	0.117793	0.376999	0.184358	0.617057	0.620617	0.780077	0.551853	0.415288	0.754582
LOC115874630	GTPase-activator protein for Rho-like GTPases	1.53614	1.60724	1.08291	1.43749	1.15068	1.57767	1.85771	1.46338	1.54991	1.59512	1.56939	1.6413	1.61103	1.12968	1.06624	1.05282	1.41898	1.41293	1.48055	1.02498	1.15382	1.27323	1.58753	1.52965	1.61582	1.83467	1.82394	1.91453
LOC115874631	Alpha/beta hydrolase family	1.64656	1.78328	1.72728	1.76159	1.74183	1.58975	1.84508	1.67426	1.64016	1.62526	1.76078	1.73167	1.85739	1.67264	1.80921	1.70001	1.84786	1.69672	1.74019	1.62149	1.80605	1.79796	1.57736	1.54431	1.64757	1.89811	1.76702	1.87012
LOC115874632		0.443874	0.444526	0.0762475	0.106227	0.0872042	0.645095	0.544064	0.688301	0.300798	0.342524	0.264791	0.618232	0.450554	0.139506	0.0996307	-0.0103941	0.161435	0.25512	-0.0978736	0.0942706	0.331448	-0.164106	0.855325	0.448592	0.631368	0.498305	0.531149	0.602737
LOC115874633		2.90376	3.1232	2.27067	2.94961	2.46809	2.90129	3.14601	2.90919	2.8532	2.94888	3.17959	3.15251	3.0375	2.38204	2.24601	2.18396	2.87486	2.96635	3.00763	2.40507	2.52584	2.47335	3.03658	2.93854	2.72876	3.18865	3.16521	3.08418
LOC115874634		-0.364718	-0.886696	0	0	-0.267955	-0.226679	-0.470619	0	-1.09415	0	-1.31343	0	-1.34666	0	0	0	0	0	0	0	-0.803865	0	0	0	-0.680037	-1.41186	0	0
LOC115874635		-0.372528	-0.758155	-0.677093	-0.51247	-0.377215	-0.615905	-0.133698	-0.378624	0	-0.738959	-1.31199	-0.617262	-0.345217	-0.798071	0	-1.23321	-0.328984	-1.20843	0	0	0	-1.13165	-1.16912	0	-0.678595	-0.331234	-0.0698593	0
LOC115874636		-0.461379	0	0	-0.544648	0	-0.260478	-0.487783	0	-0.718429	-0.665708	0	0	0	0	0	0	-0.7998	-0.834145	0	0	0	0	0	0	-0.781435	-1.03613	0	-0.427215
LOC115874637		-0.121559	-0.313984	-0.185965	-0.177705	-0.252455	-0.00109442	0	0	0	-0.364678	0	-0.941951	0	0	0	-0.557895	0	-0.533115	0	0	0	-0.757365	0	0	-0.00328327	0	0	0
LOC115874638		-0.424704	-0.16504	-0.925505	-0.291723	-0.378401	-0.461709	0.00412907	-0.588316	-0.457304	-0.228491	-0.00757386	0.222264	-0.70981	-0.815877	-0.885715	-1.07492	-0.471728	-0.17508	-0.228362	-0.295855	-0.343108	-0.49624	-1.31186	-0.0732635	0	0.128081	-0.115694	0
LOC115874639		-0.145673	0.204853	-0.495261	-0.268494	-0.373644	-0.255983	0.253636	-0.86493	0.0677141	0.360196	-0.0501046	0.328867	0.335795	-0.352128	-0.560269	-0.573384	-0.514259	-0.372512	0.0812899	-0.514477	-0.397873	-0.208582	-0.384359	-0.109545	-0.274045	0.0394575	0.374105	0.347347
LOC115874640	Belongs to the peptidase M1 family	2.21083	2.09277	1.90395	1.93572	1.96224	2.05904	2.16256	2.20197	2.20769	2.22282	2.05092	2.176	2.0514	1.83107	1.93738	1.94341	1.95083	1.89098	1.96536	1.87068	1.97221	2.04382	2.09829	2.00978	2.06906	2.20043	2.15232	2.13494
LOC115874641		1.79771	1.18836	0.105891	1.19473	0.0301715	1.59674	0.992523	1.77493	1.78335	1.83486	1.16453	1.43507	0.965469	0.66276	-0.231625	-0.113461	0.851108	1.30445	1.42864	-0.337101	0.22146	0.206155	1.50798	1.47295	1.80931	0.870046	0.986648	1.12087
LOC115874642		0.845629	0.442688	-0.0970902	0.0853436	-0.406785	-0.229226	0.218235	0.850514	0.709267	0.977104	0.241349	0.618957	0.467757	-0.0642789	0.0963316	-0.323323	0.116013	0.25776	-0.117742	-0.134082	-0.165541	-0.920733	0.560307	-0.780303	-0.467681	-0.0533741	0.538994	0.169085
LOC115874643	Oxidoreductase activity. It is involved in the biological process described with metabolic process	0.694244	0.616701	0.42909	-0.452305	0.426434	0.265309	0.115416	0.750572	0.707658	0.624502	0.425735	0.761866	0.662502	0.562425	0.220328	0.504516	-0.120606	-0.279889	-0.956421	0.231359	0.552082	0.495861	0.127393	0.344806	0.323728	0.226637	0.402746	-0.283134
LOC115874644	chromatin binding	1.59023	1.70695	1.33385	1.39751	1.31713	1.58884	1.68984	1.53424	1.63723	1.59921	1.70079	1.75777	1.6623	1.33396	1.32663	1.34096	1.35677	1.39336	1.4424	1.23299	1.28301	1.43538	1.61772	1.53221	1.61659	1.64905	1.65437	1.76611
LOC115874645	DDE superfamily endonuclease	-0.601404	-0.0482543	-0.643769	-0.323166	-0.219396	-0.0372061	-0.0183859	-0.907005	-0.474964	-0.422242	-0.0410276	0.0796662	-0.183401	-0.560535	-0.630374	-0.740398	-0.380243	-0.715618	0.126365	0.0781767	-0.222465	-0.513899	-0.250343	0	0.138725	0.161574	-0.452112	0.23538
LOC115874646	Phosphatidylinositol binding. It is involved in the biological process described with termination of G-protein coupled receptor signaling pathway	1.52426	1.64187	1.37328	1.50885	1.29773	1.57869	1.6821	1.56589	1.47927	1.52762	1.62417	1.68853	1.61292	1.32174	1.33301	1.46509	1.52125	1.49281	1.51249	1.18113	1.29362	1.41845	1.49953	1.58253	1.65402	1.68321	1.65991	1.70319
LOC115874647	Zinc ion binding	2.03876	2.06141	1.53256	1.66908	1.528	1.88306	2.03732	2.10329	1.98551	2.02748	2.12712	2.0289	2.0282	1.61668	1.53634	1.44465	1.56479	1.65591	1.78655	1.4837	1.58162	1.51867	1.92613	1.77522	1.94781	2.07867	1.97004	2.06324
LOC115874648	transporter activity. It is involved in the biological process described with	-0.166876	0.762652	0.587036	0.60256	0.34819	0.523858	0.644207	-0.0880597	-0.372022	-0.0405463	0.646748	0.949764	0.691443	0.703175	0.537026	0.520906	0.680146	0.456746	0.670788	0.25396	0.344235	0.446375	0.314997	0.79951	0.457068	0.800232	0.597773	0.534617
LOC115874649		0.351806	0.250021	-0.382698	0.0280808	-0.503415	0.324089	0.230977	0.384814	0.327835	0.342768	0.46871	0.47229	-0.190939	-0.155677	-0.401606	-0.590812	0.0423441	0.0871808	-0.0452825	-0.957874	-0.54024	-0.0121305	0.56141	-0.0758208	0.486679	0.231979	0.116603	0.344349
LOC115874650		1.3038	0.962228	0.244581	0.950114	0.442932	0.8412	0.983036	1.51078	1.22195	1.17869	0.801534	1.28807	0.797076	0.566071	0.109288	0.0583844	0.973744	0.933867	0.942733	0.229714	0.462016	0.637066	0.762319	0.926435	0.834845	0.963635	0.742632	1.24284
LOC115874651	dUTP diphosphatase activity. It is involved in the biological process described with dUTP metabolic process	0.498849	0.363107	-0.490638	0.388401	-0.0204359	0.228392	0.321407	0.705779	0.33795	0.452819	0.180821	0.681726	0.226773	-0.481354	-0.551192	-0.439368	0.318727	0.506231	0.340244	-0.283551	0.0371727	0.185071	0.679076	0	0.00609924	0.613872	-0.054172	0.404523
LOC115874652		-0.808332	-1.05565	-0.341025	0	-0.297774	-0.516859	-0.993478	-1.01359	-0.882579	-0.528827	-0.800826	-0.930009	-1.43612	0	0	-1.02308	0	0	0	0	-0.893322	0	0	-0.604994	-0.945584	-1.20028	-1.46179	-0.318363
LOC115874653		0	-0.393562	0	0	0	0	-0.343092	0	0	0	-0.937706	-0.242981	0	0	0	0	0	0	0	0	0	0	0	0	0	0	0	-1.02927
LOC115874654	C-terminal, D2-small domain, of ClpB protein	1.32527	1.333	0.532979	0.950577	0.61362	1.2297	1.19293	1.38497	1.31376	1.27708	1.36816	1.26521	1.36564	0.69279	0.369983	0.536165	0.879578	0.961069	1.01108	0.41162	0.604612	0.824629	1.16618	1.36157	1.16136	1.14134	1.18387	1.25358
LOC115874655	Protein tyrosine kinase	-0.218301	-0.0623402	-0.499895	-0.105342	-0.388266	-0.0634471	0.257065	-0.215809	-0.0847981	-0.354296	-0.163896	0.00292977	-0.0260547	-0.112378	-0.881186	-0.506121	0.0301257	-0.48134	0.13519	-0.312515	-0.447723	-0.40456	-0.705276	0.178777	0.336157	0.199557	0.34011	0.231527
LOC115874656	Protein kinase C conserved region 2 (CalB)	0.454328	0.596946	-0.00672775	0.0938935	0.0385823	0.704027	0.847879	-0.102846	0.743373	0.722456	0.473442	0.740104	0.577292	0.186223	-0.315925	0.109519	0.115937	-0.233678	0.399421	-0.270132	0.200354	0.185525	0.521632	0.879323	0.711127	0.704212	0.832602	1.00682
LOC115874657	electron carrier activity. It is involved in the biological process described with cell redox homeostasis	-0.303383	0.0332807	1.26138	0.582593	1.16154	0.0278527	0.218743	0.0651687	-0.258078	-0.71724	-0.0115145	0.21737	-0.106014	1.19755	1.30045	1.28613	0.567797	0.580449	0.599534	1.13326	1.06336	1.28801	0.23281	0.109684	-0.258936	0.123187	0.318283	0.21476
LOC115874658	protein heterodimerization activity	-0.200376	-0.636937	-0.880347	-0.366945	-0.47964	-0.452512	-0.282874	0	-0.546592	-0.0545373	-1.36793	-0.141724	-0.401158	-1.0301	-1.09994	-0.510996	-0.326933	-0.185186	-0.588716	-0.656209	-0.636515	-0.146195	-1.22506	0	-0.132476	-0.0861452	-0.148077	-0.614399
LOC115874659	Belongs to the adenylyl cyclase class-4 guanylyl cyclase family	-0.470751	-0.846008	-0.975989	-1.50914	-0.559703	-0.843415	-0.450541	-0.147898	-0.919977	-0.344376	-1.61637	-0.92165	0	-1.27855	-1.64942	0	-1.47847	-1.51281	-1.53613	-0.603626	-0.680842	-0.394641	-0.774538	-1.2956	-0.460103	-0.123738	-0.633884	-0.594
LOC115874660	It is involved in the biological process described with intracellular signal transduction	0	-0.352752	0	0	0	0	0	0	0	0	0	-1.05826	0	0	0	0	0	0	0	0	0	0	0	0	0	0	0	0
LOC115874661	Belongs to the adenylyl cyclase class-4 guanylyl cyclase family	-0.202545	-0.598915	-1.01192	-0.508233	-1.14561	-0.913807	-0.479955	-0.0874423	-0.257461	-0.262731	-0.680857	-0.480982	-0.634906	-0.497934	-1.41287	-1.12496	0	-0.878326	-0.646373	-1.06605	-1.34738	-1.0234	-0.458809	-1.66112	-0.621496	-0.779286	-0.660578	0
LOC115874662	RIB43A	-1.1213	0	-0.300304	-0.338096	-0.411495	0	0	-1.32656	-1.19555	-0.841799	0	0	0	-0.900911	0	0	-0.7998	-0.533115	0.318628	0	0	-1.23449	0	0	0	0	0	0
LOC115874663	histone deacetylase	0.4215	0.391954	0.394834	0.494998	0.555371	0.289435	0.496905	0.497963	0.356908	0.40963	0.24833	0.624296	0.303237	0.495978	0.215286	0.473238	0.555027	0.513259	0.416708	0.583298	0.602992	0.479823	0.581529	-0.187861	0.474639	0.46692	0.662915	0.360881
LOC115874664	P5-type ATPase cation transporter	0.856654	1.08235	1.84565	1.615	1.87863	0.68038	1.31906	1.02963	0.637761	0.902572	0.578186	1.24295	1.42592	1.69277	1.92489	1.9193	1.69381	1.49892	1.65226	1.82204	1.79298	2.02086	1.00214	0.64033	0.398665	1.4377	1.32616	1.19331
LOC115874665	Belongs to the WD repeat SEC13 family	1.60838	1.66822	0.899687	1.25096	0.931855	1.54504	1.59053	1.6048	1.63132	1.58901	1.69814	1.69213	1.61438	1.02378	0.835619	0.83966	1.17947	1.23329	1.34011	0.751673	1.01943	1.02446	1.50809	1.51707	1.60996	1.54157	1.61227	1.61774
LOC115874666	P5-type ATPase cation transporter	1.31853	1.42194	1.3205	1.39953	1.41185	1.37896	1.49926	1.27751	1.30019	1.37789	1.39639	1.44102	1.42839	1.33355	1.30396	1.324	1.41378	1.40504	1.37978	1.37425	1.39153	1.46977	1.32924	1.39193	1.41572	1.48096	1.50852	1.5083
LOC115874667	Beta-1,4-mannosylglycoprotein 4-beta-N-acetylglucosaminyltransferase activity. It is involved in the biological process described with protein N-linked glycosylation	1.03788	1.18224	0.550437	0.679814	0.539891	0.961732	1.08959	0.864877	1.03823	1.21052	1.22675	1.17343	1.14652	0.588934	0.47285	0.589526	0.67668	0.646836	0.715927	0.375432	0.638164	0.606076	0.966542	0.900527	1.01813	1.20549	1.06814	0.995134
LOC115874668	phospho-N-acetylmuramoyl-pentapeptide-transferase activity	1.7224	1.81819	1.33532	1.3803	1.32758	1.61422	1.72684	1.7841	1.65397	1.72914	1.81907	1.84337	1.79213	1.32036	1.31496	1.37064	1.38664	1.39129	1.36297	1.24012	1.34748	1.39515	1.61436	1.60434	1.62395	1.74413	1.64336	1.79301
LOC115874669	Belongs to the actin family	1.677	1.63756	1.04881	1.30932	1.11345	1.50389	1.70445	1.66731	1.62399	1.7397	1.63206	1.66835	1.61226	1.05172	0.986698	1.108	1.30172	1.29619	1.33006	0.997596	1.11038	1.23238	1.40473	1.45063	1.65632	1.59935	1.70611	1.80789
LOC115874670	ATPase required for the post-translational delivery of tail-anchored (TA) proteins to the endoplasmic reticulum. Recognizes and selectively binds the transmembrane domain of TA proteins in the cytosol. This complex then targets to the endoplasmic reticulum by membrane-bound receptors, where the tail- anchored protein is released for insertion. This process is regulated by ATP binding and hydrolys…	1.8679	1.94979	1.55027	1.64155	1.5667	1.78909	1.8918	1.85144	1.84864	1.90362	1.96403	1.98885	1.89648	1.53203	1.59312	1.52564	1.5889	1.63442	1.70135	1.5396	1.57009	1.59042	1.70875	1.82519	1.83334	1.92265	1.91098	1.84176
LOC115874671	Hydrogen ion transmembrane transporter activity. It is involved in the biological process described with ATP synthesis coupled proton transport	2.81291	2.93035	2.4352	2.75458	2.61721	2.82056	2.72164	2.88855	2.80953	2.74066	2.96047	2.82689	3.0037	2.51304	2.4378	2.35475	2.82092	2.66088	2.78193	2.60184	2.6074	2.64239	2.86258	2.85672	2.74237	2.74311	2.73471	2.6871
LOC115874672		-0.228948	-0.307309	0	0	-0.2595	-0.171648	-0.0798638	0	0	-0.686843	-0.259871	-0.662056	0	0	0	0	0	0	0	0	0	-0.7785	-0.514944	0	0	0	-0.239592	0
LOC115874673	Transmembrane and TPR repeat-containing protein	0.0296457	-0.209845	-0.296519	-0.383577	-0.377577	-0.163192	-0.315996	0.102457	-0.0955903	0.0820703	-0.189928	-0.194173	-0.245434	-0.11174	-0.319881	-0.457935	-0.239109	-0.843329	-0.0682932	-0.399028	-0.613417	-0.120285	-0.418672	-0.0479715	-0.0229328	-0.635144	-0.332376	0.0195331
LOC115874674		0.403269	0.672846	-0.286628	-0.240459	-1.05206	0.247294	0.838344	0.00469438	0.535867	0.669245	0.583043	0.994141	0.441354	-0.523897	0.356779	-0.692765	-0.175002	-0.667984	0.12161	-1.66189	0	-1.49429	0.970659	-0.312472	0.083696	1.13703	1.07602	0.301982
LOC115874676	transferase activity, transferring hexosyl groups. It is involved in the biological process described with metabolic process	0.898421	0.836814	1.19589	0.86803	1.0039	0.975001	0.644754	1.02306	0.784163	0.888038	1.01277	0.962635	0.535037	1.23246	1.18127	1.17395	0.759935	0.967778	0.876376	1.13413	0.905093	0.972472	1.01048	1.02642	0.888106	0.604761	0.820379	0.509123
LOC115874677	transferase activity, transferring hexosyl groups. It is involved in the biological process described with metabolic process	0.30213	0.382042	0.542429	-0.142116	-0.284619	0.34722	-0.0536325	0.468525	0.431132	0.00673237	0.29483	0.349363	0.501932	0.538098	0.697095	0.392094	-0.326933	-0.0980358	-0.00137939	-0.300822	-0.733425	0.18039	0.117361	0.466947	0.45735	-0.0861452	0.129472	-0.204225
LOC115874678	Tubulin is the major constituent of microtubules. It binds two moles of GTP, one at an exchangeable site on the beta chain and one at a non-exchangeable site on the alpha chain	2.73212	2.49547	2.83846	2.81551	2.88617	2.83596	2.94701	2.80542	2.81262	2.57834	2.46229	2.59581	2.42833	2.7747	2.77986	2.96083	2.85544	2.84637	2.74473	2.79763	2.90386	2.95703	2.82349	2.74613	2.93827	2.98315	2.96129	2.89658
LOC115874679		1.30953	0.731881	0.423696	0.0597709	0.408033	1.10439	1.31453	1.31783	1.15537	1.45538	0.656962	0.781201	0.75748	0.370825	0.370067	0.530196	0	0.179313	0	0.50763	0.460377	0.256093	1.24239	1.13441	0.936388	1.22191	1.46594	1.25573
LOC115874680		-0.867355	-0.354996	-1.07284	-1.06744	-0.71367	0	-1.34864	-1.10166	-1.14674	-0.353658	-1.06499	0	0	-1.63025	0	-1.58827	-0.830174	-0.785337	-1.58681	-0.95533	0	-1.18568	0	0	0	-1.46445	-1.12389	-1.45759
LOC115874681		0.6411	0.935307	0.226073	0.53526	-0.404147	0.280402	1.11807	0.790304	0.715261	0.417735	1.36689	0.20595	1.23308	0.753074	-0.984217	0.909362	0.465486	0.780776	0.359518	0	-0.617701	-0.594741	0.534116	-0.0283428	0.335432	1.09807	1.17177	1.08436
LOC115874682	39S ribosomal protein L13, mitochondrial	2.14853	2.20586	1.26745	1.76165	1.17525	2.11564	1.97304	2.19371	2.06945	2.18243	2.24629	2.16331	2.20796	1.42523	1.28575	1.09137	1.69406	1.79083	1.80006	1.01121	1.2724	1.24215	2.03121	2.13215	2.18355	1.99507	1.87879	2.04526
LOC115874683	Rap/ran-GAP	1.83158	1.94522	1.80657	1.70639	1.65893	1.8987	2.03155	1.77395	1.88324	1.83755	1.90746	2.03265	1.89554	1.76906	1.7638	1.88684	1.65805	1.68906	1.77204	1.60594	1.57494	1.79591	1.79417	1.94095	1.96097	2.03681	2.03087	2.02698
LOC115874684	Galectin	0.85855	0.853028	0.639764	0.853181	1.07784	0.860422	1.03916	0.834718	0.807012	0.933919	0.812132	0.991531	0.755421	0.508025	0.554692	0.856573	0.898885	0.758244	0.902416	0.842305	1.10154	1.28968	0.722003	0.962488	0.896775	0.996581	0.954803	1.16609
LOC115874685		1.68868	1.67488	1.25509	1.12874	1.27964	1.44073	1.65099	1.60041	1.81227	1.65337	1.65396	1.82789	1.5428	1.42799	1.06931	1.26797	0.944346	0.948919	1.49296	1.19199	1.2515	1.39545	1.13435	1.61384	1.574	1.58262	1.72846	1.64189
LOC115874686	rRNA binding. It is involved in the biological process described with	3.13618	3.24074	2.78549	3.14585	2.8326	3.13898	3.25064	3.09743	3.14269	3.16841	3.27198	3.26584	3.18441	2.88347	2.7427	2.7303	3.12483	3.18283	3.12988	2.76573	2.86135	2.87073	3.17925	3.16421	3.07349	3.27007	3.25061	3.23124
LOC115874687	It is involved in the biological process described with transmembrane transport	-0.206923	0.0735872	-0.595863	-0.811634	-0.283845	-0.301413	0.135342	-0.209696	-0.129837	-0.281235	0.310089	-0.302206	0.212878	-0.0692804	-0.544884	-1.17342	-0.716358	-0.245552	-1.47299	-0.364393	-0.344699	-0.142444	-0.206246	0	-0.697992	0.0965264	0.213939	0.0955604
LOC115874688		1.03756	1.11867	0.926099	0.955637	0.969399	0.965837	1.11796	0.968378	1.07043	1.07386	1.11935	1.1989	1.03777	0.887945	0.89562	0.994732	0.945327	1.02662	0.894962	1.0259	0.917201	0.965098	0.929559	0.928466	1.03949	1.07802	1.14053	1.13533
LOC115874689	ATP binding	1.45544	1.32325	1.23772	0.897151	1.30852	1.50754	1.42696	1.44504	1.57606	1.34523	1.47013	1.29895	1.20067	1.18383	1.43288	1.09646	0.735501	0.965005	0.990947	1.29159	1.21564	1.41834	1.30107	1.36433	1.85723	1.39778	1.48469	1.39841
LOC115874690	Immunoglobulin C-2 Type	-0.584312	-0.237768	-0.171177	-0.699963	-0.179315	-0.412472	0.00372691	-0.706606	-0.607779	-0.438552	-0.71055	0.15856	-0.161315	-0.0846601	-0.429974	0.0011044	-0.627002	-1.05929	-0.413599	-0.481092	-0.102376	0.045522	-0.350974	-0.180896	-0.705546	-0.125613	0.0294829	0.107311
LOC115874691	Cell adhesion molecule	0.0977516	0.237655	-0.0782734	-0.183918	-0.0202507	0.0525109	0.030063	-0.255287	0.234746	0.313797	0.0824162	0.375306	0.255241	0.00449149	0.0254605	-0.264772	-0.0807083	-0.283457	-0.18759	-0.121544	-0.0100798	0.0708716	-0.200686	-0.140881	0.4991	0.160079	0.0746667	-0.144557
LOC115874692		0	0	0	0	0	0	0	0	0	0	0	0	0	0	0	0	0	0	0	0	0	0	0	0	0	0	0	0
LOC115874693		-0.108164	0.0417686	0.249096	0.0504252	0.0766621	-0.111345	0.578238	-0.0153167	-0.331463	0.0222884	0.220112	-0.123621	0.0288146	0.109304	0.39394	0.244044	-0.134081	0.17607	0.109286	0.0852584	-0.0869333	0.231661	-0.29393	0.150242	-0.190349	0.535523	0.542647	0.656544
LOC115874694	It is involved in the biological process described with proteolysis	2.20229	2.10737	1.63425	1.73089	1.6426	2.06716	2.17019	2.20421	2.17829	2.22437	2.1499	2.10428	2.06794	1.65932	1.62941	1.61402	1.67733	1.73177	1.78356	1.59883	1.58754	1.74142	2.04438	2.01617	2.14092	2.14835	2.13173	2.23049
LOC115874695	fatty-acyl-CoA binding. It is involved in the biological process described with transport	1.60195	1.68662	1.21551	1.48764	1.40297	1.58471	1.68878	1.56635	1.64438	1.59512	1.69616	1.65539	1.70831	1.2381	1.2257	1.18273	1.53841	1.42398	1.50054	1.28075	1.30348	1.62468	1.58364	1.56685	1.60366	1.67117	1.69077	1.70439
LOC115874696		1.62003	1.6016	0.489519	1.12709	0.683937	1.54123	1.65215	1.63248	1.56266	1.66494	1.63598	1.5989	1.56991	0.699891	0.22636	0.542304	0.984646	1.10595	1.29066	0.511035	0.814725	0.726051	1.40516	1.5845	1.63404	1.64194	1.61436	1.70016
LOC115874697	Periodic tryptophan protein 1	1.58556	1.63919	0.920273	1.30384	0.964702	1.47988	1.48663	1.58935	1.55538	1.61195	1.67422	1.6509	1.59246	0.974634	0.872983	0.913203	1.23145	1.39626	1.28381	0.901047	1.03746	0.955599	1.46587	1.52696	1.44683	1.51924	1.45005	1.4906
LOC115874698	It is involved in the biological process described with mitotic nuclear division	1.86189	1.95355	1.6052	1.74537	1.61959	1.69938	1.71904	1.88311	1.76838	1.93417	2.02875	1.92549	1.90641	1.65591	1.65379	1.50589	1.84456	1.65012	1.74143	1.5137	1.61563	1.72944	1.75874	1.70841	1.63098	1.8152	1.71983	1.62208
LOC115874699	Protein similar to CwfJ C-terminus 1	1.4059	1.45432	0.901696	1.13825	0.968881	1.32446	1.43639	1.45997	1.41901	1.33873	1.46079	1.5124	1.38977	0.972094	0.904629	0.828364	1.04999	1.20735	1.1574	0.939638	0.948274	1.01873	1.37441	1.37862	1.22036	1.40907	1.46271	1.43738
LOC115874700	Alpha- and	1.79972	1.71675	1.21376	1.4448	1.28378	1.73096	1.66694	1.78099	1.75433	1.86385	1.68709	1.75832	1.70484	1.2795	1.17538	1.1864	1.40023	1.41505	1.51911	1.21962	1.27515	1.35658	1.75232	1.67421	1.76634	1.61223	1.6537	1.7349
LOC115874701	chromatin binding	1.6421	1.63668	0.98494	1.34724	1.02893	1.62496	1.64186	1.56755	1.66965	1.68911	1.65897	1.65904	1.59202	1.06283	0.8983	0.993695	1.31157	1.36137	1.36878	0.908406	1.06571	1.11269	1.5774	1.64376	1.65371	1.56858	1.63347	1.72355
LOC115874702	This magnesium-dependent enzyme catalyzes the hydrolysis of ATP coupled with the transport of calcium	1.99964	1.88635	1.55094	1.80347	1.43794	2.01784	1.96005	2.00003	1.96836	2.03054	1.83674	1.90979	1.9125	1.58506	1.58355	1.48421	1.81585	1.78482	1.80976	1.38326	1.33173	1.59883	1.95402	1.97221	2.1273	1.90314	1.97814	1.99886
LOC115874703		0.229377	-0.27093	0.243386	0.232869	0.19292	0.201432	0.434948	0.685027	0.0236464	-0.0205417	-0.8946	0.0553977	0.0264132	0.183588	0.1863	0.360272	-0.0577244	0.208961	0.54737	0.0723915	0.179236	0.327134	0	0.166533	0.437763	0.609032	0.727739	-0.0319263
LOC115874704	PhoX homologous domain, present in p47phox and p40phox.	1.28515	1.24287	0.841397	1.05851	0.693058	1.27099	1.23752	1.30179	1.30351	1.25015	1.2843	1.20527	1.23903	0.892862	0.703358	0.927972	1.10387	1.0642	1.00746	0.565506	0.671934	0.841734	1.22576	1.26595	1.32125	1.20739	1.16741	1.33777
LOC115874705	Glutathione peroxidase	0.433483	0.860822	0.245343	-0.0190009	0.223774	0.557192	0.920366	0.613674	0.744685	-0.0579105	0.306913	1.84864	0.426912	0.290463	0.629749	-0.184181	-0.0159119	-0.159401	0.11831	0.108809	0.286111	0.276401	0.210898	0.291892	1.16879	0.981032	0.862422	0.917642
LOC115874706	Belongs to the glutathione peroxidase family	0.121836	0.482554	0.537698	-0.0437347	0.588146	0.126506	0.456178	-0.11206	0.706926	-0.229357	0	1.40821	0.0394468	0.513163	0.443325	0.656607	-0.187358	-0.0967641	0.152918	0.590575	0.591786	0.582076	-0.483427	0.378724	0.48422	0.806757	0.756761	-0.194984
LOC115874707	Phosphate acyltransferases	1.23405	1.52659	2.61657	1.90466	2.597	1.39081	1.964	1.27701	1.2266	1.19853	1.38384	1.81331	1.38263	2.56458	2.6935	2.59163	1.90537	1.8215	1.98713	2.62796	2.65412	2.50893	1.63703	1.48266	1.05273	1.95417	1.90946	2.02836
LOC115874708	translation initiation	1.94487	1.97513	1.25458	1.54396	1.27734	1.87282	1.76547	2.02152	1.93764	1.87545	2.00311	1.96091	1.96137	1.42583	1.15938	1.17853	1.44754	1.55031	1.63403	1.24268	1.34208	1.24726	1.89348	1.883	1.84198	1.76988	1.70057	1.82594
LOC115874709	Spondin_N	-0.0585194	1.00801	0.000610295	-0.31085	0.0656461	-0.224588	0.0682544	0.71506	0.36895	-1.25957	1.44156	0.778055	0.804419	0.454618	0	-0.452787	0.469661	-0.729036	-0.673174	-0.240065	0.509476	-0.0724727	-1.08767	0.585083	-0.171176	-0.073693	-0.228741	0.507198
LOC115874710	serine-type endopeptidase inhibitor activity	-0.763009	-0.553746	-0.269981	-0.792807	-1.18228	-0.194654	-1.22989	-1.36053	-0.928493	0	-0.106377	-0.549954	-1.00491	-0.809944	0	0	-1.61192	0	-0.766497	-1.73708	-0.717387	-1.09237	0	-0.583961	0	-1.84826	0	-1.8414
LOC115874711		-0.938654	-0.626706	-1.06389	-0.963226	0	-0.762042	-0.918957	0	-1.28383	-1.53213	-0.84989	-1.03023	0	-1.76734	0	-1.42432	-1.66623	-1.22345	0	0	0	0	0	-1.78439	-0.501733	-1.90256	0	-0.854309
LOC115874712	Cyclin_C	1.50802	1.48078	0.802877	1.16972	0.7705	1.40791	1.39809	1.46114	1.45496	1.60797	1.47559	1.46146	1.5053	1.03035	0.626478	0.751805	1.11856	1.16917	1.22143	0.658335	0.782427	0.870739	1.31462	1.35087	1.55823	1.43585	1.36405	1.39437
LOC115874713	calcium ion binding. It is involved in the biological process described with actin crosslink formation	2.33348	2.19523	1.5997	1.87027	1.69856	2.33548	2.15584	2.21016	2.38348	2.40678	2.15724	2.27699	2.15144	1.68114	1.44295	1.675	1.70876	1.93908	1.96296	1.49134	1.76492	1.83941	2.52005	2.23061	2.25579	2.11605	2.19922	2.15226
LOC115874714	Belongs to the mitochondrial carrier (TC 2.A.29) family	1.42494	1.48198	1.63591	1.41427	1.57008	1.41809	1.63814	1.45793	1.35131	1.46558	1.40702	1.53369	1.50522	1.5314	1.66279	1.71353	1.44905	1.35989	1.43387	1.45984	1.5956	1.6548	1.45486	1.44955	1.34985	1.6522	1.62034	1.64188
LOC115874715	It is involved in the biological process described with transmembrane transport	1.26481	1.17048	1.36487	1.26721	1.5115	1.26102	1.41579	1.23546	1.33302	1.22596	1.08417	1.26718	1.16008	1.21704	1.632	1.24556	1.32277	1.11397	1.3649	1.55774	1.27555	1.7012	1.43935	1.20853	1.13518	1.35372	1.46075	1.43291
LOC115874716	retrograde transport, endosome to plasma membrane	1.1813	1.17496	0.682509	1.02591	0.705367	1.14582	1.25614	1.16228	1.18147	1.20015	1.17145	1.20783	1.14561	0.711531	0.692102	0.643895	1.02092	1.07933	0.977495	0.638	0.668783	0.80932	1.24399	1.08022	1.11326	1.25053	1.26979	1.2481
LOC115874717	Belongs to the CTL (choline transporter-like) family	1.33241	1.9977	2.32765	2.1015	2.43944	1.61642	2.03733	1.39363	1.35689	1.2467	1.76737	2.03469	2.19102	2.21115	2.37277	2.39903	2.17322	2.02662	2.10466	2.35184	2.3735	2.59299	1.66247	1.82092	1.36586	2.08889	2.04222	1.9809
LOC115874718		1.45313	1.8272	1.23584	1.46533	1.32923	1.63315	2.09503	1.47271	1.37544	1.51123	1.85891	1.84346	1.77924	1.30887	1.07971	1.31894	1.53599	1.34372	1.51628	1.14244	1.33902	1.50622	1.60173	1.7252	1.57252	2.01036	2.01719	2.25755
LOC115874719	Palmitoyl-protein thioesterase	1.42159	1.42408	2.35076	2.18356	2.36913	1.42242	1.82783	1.59223	1.7059	0.966634	1.48662	1.57956	1.20608	2.42257	2.41628	2.21344	2.18369	2.22311	2.14388	2.47248	2.22034	2.41456	1.86408	1.04396	1.35921	1.66795	1.809	2.00654
LOC115874720		2.07903	2.25372	2.09271	2.28406	2.5753	2.22181	2.99249	2.08767	2.19469	1.95473	2.34141	2.28844	2.13131	1.98169	2.13653	2.15992	2.24379	2.25866	2.34972	2.54057	2.69833	2.48699	2.15792	2.14094	2.36657	2.92398	3.00063	3.05286
LOC115874721	Involved in maceration and soft-rotting of plant tissue. Hydrolyzes the 1,4-alpha glycosidic bonds of de-esterified pectate in the smooth region of the plant cell wall	0.832898	1.45552	2.19043	2.18693	2.28621	1.36969	1.66521	1.06427	0.987434	0.44699	1.3327	1.55775	1.47611	2.11282	2.3927	2.06578	2.30172	2.22237	2.0367	2.33978	2.34166	2.17718	1.35711	1.40685	1.34512	1.65727	1.69895	1.6394
LOC115874722	Endopolygalacturonase	-0.186175	0.388006	1.70457	2.03132	2.3727	0.0796874	1.27292	0.623875	-0.060589	-1.12181	0.44504	0.447044	0.271932	1.62931	1.77125	1.71314	2.08275	2.12888	1.88233	2.44547	2.45408	2.21854	0.641153	0.358326	-0.760416	1.27194	1.32976	1.21705
LOC115874723	Zinc ion binding	1.2095	1.19636	0.590761	0.910126	0.80209	1.16258	1.2244	1.10922	1.23211	1.28717	1.17666	1.19127	1.22114	0.620138	0.760669	0.391476	0.915823	0.869244	0.94531	0.776359	0.830015	0.799896	1.12791	1.16131	1.19853	1.21427	1.17202	1.2869
LOC115874724	Belongs to the peroxisomal membrane protein PXMP2 4 family	0.894728	0.86554	-0.560214	-0.128951	-0.206537	-0.0996024	-0.0568215	1.59792	1.06523	0.0210398	1.44692	0.674216	0.47548	0.280687	-1.18709	-0.774238	-0.0619003	-0.0962449	-0.228708	-0.664178	0.717243	-0.672677	0	0	-0.298807	-0.0483567	0.278411	-0.400519
LOC115874725	Protein kinase C and casein kinase substrate	2.05703	2.22363	2.13454	2.10963	2.10286	2.08558	2.13314	2.07304	2.05658	2.04148	2.15782	2.25235	2.26073	2.10111	2.13674	2.16579	2.17472	2.07598	2.0782	2.00666	2.09753	2.20438	2.06294	2.12498	2.06882	2.11956	2.11228	2.16759
LOC115874726		0.173891	0.41709	-0.194943	-0.0811995	-0.122603	0.273043	0.53206	0.184974	0.116413	0.220287	0.635851	0.36087	0.254548	-0.167526	-0.402175	-0.0151281	-0.0898966	-0.24918	0.095478	-0.356382	-0.088904	0.0774776	0.171676	0.35621	0.291245	0.427097	0.481276	0.687808
LOC115874727	Belongs to the protein-tyrosine phosphatase family. Non-receptor class myotubularin subfamily	1.35905	1.40622	1.07243	1.22934	1.1429	1.41483	1.46877	1.31945	1.38333	1.37435	1.34727	1.44639	1.42502	1.08949	0.99384	1.13397	1.23097	1.19688	1.26016	0.966436	1.13256	1.32972	1.38445	1.40835	1.45168	1.4634	1.45049	1.49244
LOC115874728	It is involved in the biological process described with	1.22543	1.22518	0.6893	0.828861	0.686071	1.2028	1.2733	1.24323	1.25712	1.17595	1.18859	1.29361	1.19333	0.720239	0.565841	0.78182	0.756624	0.898371	0.831586	0.526732	0.698854	0.832627	1.16262	1.23858	1.20721	1.31493	1.25254	1.25245
LOC115874729	Ras-related protein Rab-33B	1.74005	1.65021	1.1697	1.37815	1.2549	1.64453	1.63312	1.77379	1.68942	1.75694	1.66038	1.60901	1.68124	1.11349	1.23518	1.16041	1.29378	1.3621	1.47857	1.21002	1.07829	1.4764	1.68495	1.51521	1.73344	1.70836	1.58026	1.61073
LOC115874730	Breast carcinoma amplified sequence 3	1.41663	1.18929	1.4296	1.10685	1.39167	1.54874	1.67552	1.34415	1.4641	1.44164	1.11656	1.3	1.1513	1.42829	1.26785	1.59266	1.05949	1.16041	1.10066	1.33098	1.46846	1.37557	1.53996	1.44108	1.66519	1.56039	1.65316	1.81301
LOC115874731	Sulfuric ester hydrolase activity. It is involved in the biological process described with metabolic process	1.00883	1.06039	0.341466	0.664758	0.335061	0.790607	1.03533	1.00467	1.01024	1.01156	1.09099	1.06174	1.02844	0.439805	0.0882421	0.49635	0.499523	0.672678	0.822071	0.134034	0.508004	0.363145	0.805515	0.75011	0.816196	1.05907	0.969	1.07792
LOC115874732	high mobility group	1.51728	1.51138	0.979551	1.25256	1.00553	1.45486	1.40753	1.48973	1.53112	1.53098	1.5233	1.53517	1.47567	1.04392	0.876118	1.01861	1.18247	1.23245	1.34276	0.891758	1.03532	1.0895	1.45836	1.39665	1.50955	1.35062	1.43164	1.44034
LOC115874733	Transition metal ion binding	1.8111	1.46211	0.951496	1.10731	0.936189	1.66459	1.29456	1.86215	1.85071	1.72045	1.41393	1.44567	1.52674	1.02961	0.753293	1.07159	1.13655	0.997992	1.18738	0.807103	1.02943	0.972039	1.65154	1.78167	1.56056	1.25414	1.33883	1.29072
LOC115874734	heme binding. It is involved in the biological process described with oxidation-reduction process	0.249168	0.243558	0.258107	0.335599	0.287856	-0.275595	0.417864	0.211257	0.247712	0.288535	0.0730181	0.424472	0.233185	0.323104	0.0992886	0.351928	0.490234	0.396304	0.12026	0.145081	0.50971	0.208777	-0.493809	-0.440844	0.107867	0.607319	0.438759	0.207514
LOC115874735	heme binding. It is involved in the biological process described with oxidation-reduction process	1.9244	2.1248	2.80103	2.4932	2.76444	2.04647	2.16659	1.92766	1.93165	1.91388	2.03047	2.3149	2.02903	2.79137	2.72292	2.88879	2.46947	2.53588	2.47425	2.7838	2.91222	2.5973	2.12191	2.01605	2.00146	2.14373	2.174	2.18204
LOC115874736	heme binding. It is involved in the biological process described with oxidation-reduction process	1.86097	2.0326	2.23509	2.12477	2.23507	1.90951	2.10542	1.87846	1.80412	1.90034	2.02542	2.12584	1.94654	2.21141	2.21506	2.2788	2.07584	2.15118	2.1473	2.21533	2.32283	2.16707	1.89437	1.92269	1.91148	2.10118	2.12732	2.08776
LOC115874737	heme binding. It is involved in the biological process described with oxidation-reduction process	0.349058	0.77965	0.632539	0.772641	0.735545	0.503878	0.654172	0.251378	0.221021	0.574773	0.678439	0.963642	0.696869	0.635137	0.548485	0.713994	0.820892	0.829582	0.667448	0.709099	0.900475	0.597059	0.487035	0.720456	0.304144	0.401627	0.713695	0.847192
LOC115874738	multidrug resistance-associated protein lethal(2)03659-like	-1.35524	-0.899511	-1.70227	-0.666443	-1.33652	-0.236139	-1.12903	-0.696071	-1.71119	-1.65847	-0.930465	-0.980467	-0.787603	-1.89367	-1.66248	-1.55065	-1.1905	0	-0.80883	-1.31566	-1.4209	-1.273	-0.708416	0	0	-2.02889	-0.813275	-0.544912
LOC115874739	Tubulin-specific chaperone	1.68168	1.67665	1.84963	1.75255	1.83796	1.60416	1.87005	1.64874	1.73141	1.66488	1.64646	1.74466	1.63885	1.83139	1.79697	1.92054	1.79077	1.71428	1.7526	1.81621	1.89467	1.80299	1.62779	1.63552	1.54915	1.87371	1.90371	1.83273
LOC115874740	Metallo-beta-lactamase superfamily	1.43058	1.56543	1.45889	1.44573	1.53773	1.38735	1.70728	1.38499	1.42555	1.48118	1.46526	1.61261	1.61843	1.41526	1.46394	1.49748	1.40272	1.40617	1.52831	1.44291	1.60272	1.56754	1.42147	1.30447	1.43611	1.67739	1.71652	1.72792
LOC115874741	Pyruvate dehydrogenase E1 component subunit beta	-0.280659	-0.0894564	-0.423836	-0.444941	-0.461066	-0.201466	-0.270472	0	-0.869898	0.0279217	0.114945	-0.49136	0.108045	-0.75135	-0.520158	0	-0.650239	-0.684584	0	-0.775396	0	-0.607804	0	-0.370464	-0.233933	-0.0736595	-0.670955	-0.0668001
LOC115874742	Belongs to the heat shock protein 70 family	1.70932	1.99464	1.82488	1.93815	1.64734	1.82043	1.84321	1.72819	1.75609	1.64368	1.9654	1.94545	2.07306	1.79233	1.91277	1.76954	2.01107	1.93211	1.87126	1.61065	1.51207	1.81931	1.76819	1.93117	1.76192	1.85373	1.83143	1.84446
LOC115874743	SERTA motif	1.1617	0.941284	1.34444	1.13781	1.169	1.0153	1.64093	1.10823	1.1504	1.22647	0.868159	1.10563	0.850063	1.31684	1.28029	1.43621	1.06097	1.12353	1.22893	1.10276	1.0736	1.33064	0.736868	1.11159	1.19743	1.52792	1.60403	1.79083
LOC115874744		0	0	-1.55484	0	0	-0.475359	0	0	0	0	0	0	0	-1.54555	-1.61539	-1.50357	0	0	0	0	0	0	0	0	-1.42608	0	0	0
LOC115874745		1.13026	1.15175	0.287001	0.677949	0.604165	0.976226	1.54755	1.09398	1.01031	1.28649	1.055	1.29405	1.1062	0.230581	0.141147	0.489276	0.672369	0.45161	0.909867	0.430931	0.497524	0.884041	0.637683	1.12217	1.16883	1.49048	1.56316	1.58902
LOC115874746		0.894922	1.02492	0.341096	0.525829	0.26522	1.05354	1.42816	0.774875	0.828127	1.08176	0.825559	1.2109	1.03831	0.400473	0.412305	0.210509	0.641246	0.436205	0.500036	-0.30782	0.477791	0.625689	0.76015	1.26737	1.1331	1.40491	1.34069	1.53888
LOC115874747		0.394548	-0.0575342	-0.353462	-0.366337	-0.575555	0.296158	0.118723	0.376523	0.28029	0.526832	-0.188864	-0.0504412	0.0667024	-0.176892	-0.363236	-0.520258	-0.0757818	-0.261394	-0.761834	-0.829327	-0.411694	-0.485644	0.175852	0.420702	0.291919	-0.0374146	0.0154757	0.378109
LOC115874748	Required for endonucleolytic cleavage during polyadenylation-dependent pre-mRNA 3'-end formation	1.68584	1.64567	0.909054	1.29778	1.0507	1.7135	1.57957	1.658	1.67023	1.72928	1.62722	1.70151	1.60828	1.01486	0.770506	0.941795	1.20812	1.26761	1.41762	0.905589	1.18502	1.0615	1.70976	1.68265	1.74808	1.57128	1.59511	1.57232
LOC115874749		0	-0.2982	0	0	0	0	0	0	0	0	-0.8946	0	0	0	0	0	0	0	0	0	0	0	0	0	0	0	0	0
LOC115874750	Belongs to the small GTPase superfamily. Arf family	1.44571	1.44003	1.03556	1.21078	1.1196	1.24479	1.43949	1.51718	1.40611	1.41383	1.45879	1.4991	1.36221	1.06193	0.985508	1.05924	1.20055	1.23015	1.20163	1.02124	1.23475	1.10281	1.25899	1.25948	1.21591	1.39614	1.4233	1.49902
LOC115874751		0.0824442	0.219742	-0.267143	0.115256	-0.299104	-0.400635	0.361541	0.0345233	-0.170258	0.383067	0.350829	0.305191	0.00320544	-0.0169469	-0.598669	-0.185815	-0.0755371	0.166325	0.25498	-0.251846	-0.135242	-0.510223	-1.02482	-0.369793	0.192706	0.377339	0.364478	0.342806
LOC115874752	It is involved in the biological process described with autophagy	1.61401	1.46622	1.3013	1.29325	1.27655	1.63087	1.80484	1.53187	1.67079	1.63936	1.46166	1.48772	1.44928	1.31672	1.25015	1.33703	1.24574	1.33955	1.29448	1.25735	1.27544	1.29685	1.64082	1.55238	1.69941	1.72086	1.74058	1.95308
LOC115874753		0	0	0	0	-0.426675	0	0	0	0	0	0	0	0	0	0	0	0	0	0	0	-1.28003	0	0	0	0	0	0	0
LOC115874754	Belongs to the TRAFAC class myosin-kinesin ATPase superfamily. Kinesin family	-0.435289	-0.0298402	-0.0610275	-0.887659	-0.227063	-0.335287	-0.0932115	-0.291206	-0.502618	-0.512044	-0.295926	0.150848	0.0555568	-0.170995	-0.175154	0.163066	-0.85699	-0.891335	-0.914653	-0.353758	-0.334064	0.00663129	-0.641175	-0.225032	-0.139654	-0.0568946	-0.0592604	-0.16348
LOC115874755	It is involved in the biological process described with snRNA processing	1.10211	1.08139	0.393306	0.694679	0.492019	1.08002	1.18012	1.00404	1.07893	1.22336	1.04871	1.16185	1.0336	0.493031	0.252241	0.434646	0.561957	0.724244	0.797835	0.337097	0.549676	0.589285	0.983032	1.08403	1.173	1.16806	1.15909	1.2132
LOC115874756	Clathrin adaptor complex small chain	1.74935	1.89734	1.42479	1.68094	1.45743	1.7102	1.92652	1.80623	1.65633	1.78549	1.91363	1.84841	1.92997	1.43082	1.41852	1.42503	1.74166	1.63192	1.66924	1.27698	1.49804	1.59727	1.6907	1.77706	1.66284	1.94679	1.89393	1.93886
LOC115874757	DNA binding. It is involved in the biological process described with regulation of transcription, DNA-templated	0.390296	0.473844	-0.0240778	0.350517	0.110853	0.340839	0.452091	0.193665	0.562037	0.415187	0.589052	0.42149	0.410989	0.197712	-0.190885	-0.0790609	0.378004	0.228266	0.445279	-0.11033	0.137843	0.305046	0.353002	0.245116	0.424399	0.336647	0.29514	0.724487
LOC115874758	MAPEG family	2.61616	2.42086	2.82395	2.43007	2.77415	2.50498	2.49209	2.60796	2.65691	2.5836	2.4664	2.41568	2.38051	2.87178	2.95461	2.64547	2.43945	2.34739	2.50338	2.79529	2.86842	2.65876	2.52768	2.36328	2.62398	2.53444	2.44111	2.50071
LOC115874759	Neuropeptide that triggers the performance of ecdysis behaviors at the end of a molt. It triggers adult behavior patterns larval, pupal and adult ecdysis, and plasticization during the molt	0	-0.158196	0	-0.220715	0	0	0	0	0	0	0	0	-0.474587	0	0	0	0	0	-0.662145	0	0	0	0	0	0	0	0	0
LOC115874760		0.129704	0.317958	-0.285192	-0.257173	-0.25279	0.156229	0.512895	0.14228	0	0.246831	0.230106	0.526891	0.196876	-0.210221	0	-0.645356	-0.285201	-0.620576	0.134257	0	-0.214573	-0.543796	0.41873	-0.704396	0.754354	0.478465	0.495715	0.564506
LOC115874761		-0.394523	-0.166518	-0.61889	-0.438821	-0.830607	-0.339421	-0.0950034	-0.340398	-0.209386	-0.633786	0.0484584	0.089971	-0.637984	-0.391868	-0.637798	-0.827004	-0.290757	-0.802223	-0.223482	-0.893035	-0.873341	-0.725443	-0.762917	-0.408922	0.153577	-0.00421238	-0.186535	-0.094263
LOC115874762		-0.466437	-0.273014	-0.837239	-0.478431	-0.133729	-0.451742	-0.550171	-0.713341	-0.457391	-0.228578	-0.0234548	-0.437874	-0.357714	0	-1.31177	-1.19995	-0.441852	-0.397015	-0.596425	0	-0.401186	0	-0.23277	0	-1.12246	-0.146707	-0.434539	-1.06927
LOC115874763		0.560775	0.708166	0.419582	0.595573	0.195269	0.47197	0.688953	0.514275	0.395408	0.772641	0.583617	1.04047	0.500414	0.389018	0.392966	0.476761	0.602833	0.705662	0.478223	0.188881	-0.00530505	0.40223	0.744968	0.195873	0.475071	0.691663	0.707056	0.66814
LOC115874764		-0.42228	-0.383874	0	-0.730126	0	-0.0597915	0.00113075	-0.548411	-0.718429	0	-0.238736	-0.640921	-0.271965	0	0	0	-0.7998	-0.834145	-0.556434	0	0	0	0	0	-0.179375	0	0.00339224	0
LOC115874765		0.206575	0.426497	0.225356	0.280402	-0.0432712	0.400464	0.215061	0.757587	0	-0.137861	0.932563	0.488986	-0.142059	0.405087	0	0.270981	0	0.170823	0.670383	0	-0.377417	0.247603	0	0.609881	0.59151	0	0.645182	0
LOC115874766		-0.256753	-0.68377	-0.397533	0	0	0	-0.836369	-0.770259	0	0	-1.15955	0	-0.891754	0	-1.1926	0	0	0	0	0	0	0	0	0	0	-1.25798	0	-1.25112
LOC115874767		0.366187	0.592707	-0.129836	0.322273	0.00717792	0.660754	0.740951	0.222808	0.353819	0.521935	0.702234	0.516758	0.55913	-0.19039	-0.305986	0.106868	0.325694	0.256587	0.384536	-0.100492	0.127477	-0.00545111	0.708074	0.711634	0.562555	0.638175	0.622398	0.96228
LOC115874768		-0.612118	-0.409508	-1.24512	-0.799762	-0.45341	-0.919554	-0.80453	-1.28471	-0.551642	0	-0.331585	-0.33583	-0.56111	-1.03515	-1.40602	-1.2942	-1.23507	-0.570447	-0.593766	-1.36023	0	0	-1.23011	-1.35324	-0.175314	-0.295315	-0.653729	-1.46455
LOC115874769	DNA binding. It is involved in the biological process described with DNA replication	1.75684	1.67396	0.867251	1.3387	0.863193	1.63064	1.62825	1.76332	1.72891	1.77829	1.69614	1.6589	1.66686	1.03827	0.722705	0.840778	1.21317	1.40785	1.39508	0.789986	0.824404	0.975187	1.58025	1.55364	1.75802	1.61816	1.58635	1.68024
LOC115874770		2.12245	1.98413	1.60521	1.83999	1.69791	2.01496	2.1369	2.14114	2.08509	2.14113	1.975	1.99102	1.98637	1.64391	1.61754	1.55418	1.90653	1.78354	1.82992	1.65844	1.75823	1.67706	2.07393	1.90653	2.06442	2.1487	2.12661	2.13539
LOC115874771	phosphatidylinositol-3-phosphate binding. It is involved in the biological process described with	0.955723	0.999435	0.482057	0.748881	0.492306	1.09272	0.892797	0.863686	1.0174	0.986086	0.997693	1.11839	0.882224	0.627567	0.317115	0.501489	0.750792	0.664138	0.831711	0.463188	0.309023	0.704706	0.93287	1.09086	1.25442	0.806148	0.961068	0.911175
LOC115874772	It is involved in the biological process described with poly(A) mRNA export from nucleus	1.46272	1.35094	0.589021	1.0322	0.569168	1.31812	1.33287	1.46143	1.45258	1.47415	1.29282	1.35766	1.40235	0.69422	0.474075	0.598768	0.931106	1.05854	1.10696	0.489438	0.597553	0.620513	1.23962	1.39201	1.32273	1.27295	1.33636	1.3893
LOC115874773	E3 ubiquitin-protein ligase	1.46423	1.45969	1.51601	1.53051	1.51926	1.44632	1.50456	1.42589	1.47327	1.49353	1.38757	1.45667	1.53483	1.52591	1.47502	1.5471	1.58051	1.54382	1.46722	1.51992	1.49111	1.54676	1.43264	1.46286	1.44345	1.4669	1.54625	1.50052
LOC115874774		-0.254664	-0.462316	-0.581355	-0.260812	-0.330016	-0.127569	-0.444472	0	-0.607326	-0.156665	-0.349482	-0.654757	-0.382711	-0.613717	-0.683555	-0.446792	0.0102727	-1.02407	0.231363	-0.269786	-0.250092	-0.470171	-0.382706	0	0	-0.44791	-0.885505	0
LOC115874775	nuclease activity	1.12238	1.08468	0.414458	0.714969	0.394085	0.781499	0.892192	1.04414	1.18594	1.13707	1.04004	1.18957	1.02444	0.393333	0.393533	0.456508	0.573625	0.703137	0.868144	0.311295	0.459019	0.41194	0.997716	0.904553	0.442228	0.95708	1.1072	0.612299
LOC115874776	HD domain	2.06741	2.02972	1.50138	1.85911	1.65728	1.99708	1.97106	2.1032	2.02972	2.06931	2.062	2.01748	2.00968	1.63295	1.36787	1.50331	1.86225	1.8131	1.90198	1.57591	1.65775	1.73819	2.00086	2.00611	1.98427	1.89289	1.95913	2.06117
LOC115874777	Aspartic-type endopeptidase activity	1.56452	1.61328	0.992712	1.38654	1.07695	1.61045	1.63531	1.50503	1.57091	1.61761	1.57378	1.6853	1.58076	1.07296	0.908524	0.996653	1.34446	1.37587	1.43929	0.982225	1.05923	1.1894	1.62685	1.50317	1.70134	1.61288	1.65728	1.63577
LOC115874778		0	0	0	0	0	0	0	0	0	0	0	0	0	0	0	0	0	0	0	0	0	0	0	0	0	0	0	0
LOC115874779	nuclease activity	0.924181	1.1178	0.732484	0.934486	0.915576	1.18069	1.18569	0.996458	0.768756	1.00733	1.14533	1.12709	1.08097	0.806144	0.320141	1.07117	1.04393	0.851572	0.907955	0.929499	0.637439	1.17979	0.978312	1.30143	1.26233	1.15199	1.2896	1.11549
LOC115874780		0.119702	0.298931	0.0808597	0.33782	0.404022	0.452511	0.716144	0.066249	0.280234	0.0126212	0.30129	0.28605	0.309454	0.116236	-0.21987	0.346213	0.368615	0.346859	0.297986	0.419549	0.250187	0.542329	0.475566	0.181369	0.7006	0.791134	0.71221	0.645088
LOC115874781		1.35412	1.47626	0.868627	1.13972	0.919128	1.36086	1.34325	1.32776	1.3773	1.35731	1.48905	1.49814	1.44158	1.00067	0.674042	0.931171	1.12238	1.16728	1.12949	0.780782	0.863747	1.11286	1.34284	1.33353	1.40619	1.30906	1.30758	1.41312
LOC115874782	Tubulin domain	1.39039	1.39734	0.744785	1.05775	0.658164	1.32471	1.32747	1.37257	1.34508	1.45353	1.39788	1.38947	1.40466	0.788547	0.695681	0.750127	1.05124	1.05969	1.06232	0.418393	0.732277	0.823822	1.35086	1.31527	1.308	1.31838	1.28145	1.38257
LOC115874783	Belongs to the TRAFAC class myosin-kinesin ATPase superfamily. Myosin family	2.0871	1.5526	0.828054	0.941647	0.694081	1.76205	1.42686	2.09162	2.24061	1.92906	1.63905	1.46705	1.55171	1.01691	0.578784	0.888471	0.784993	1.03233	1.00762	0.579059	0.655644	0.847542	1.54469	1.5623	2.17918	1.21553	1.23531	1.82974
LOC115874784	Domain of unknown function (DUF3441)	1.51818	1.50396	0.978889	1.19014	0.98762	1.40209	1.43477	1.46923	1.55404	1.53127	1.46886	1.54954	1.49348	0.988343	1.03916	0.909158	1.15274	1.24836	1.16932	0.852407	0.995199	1.11525	1.43315	1.36323	1.40991	1.35102	1.41082	1.54246
LOC115874785	transferase activity, transferring acyl groups	-0.16887	-0.159698	-0.907422	-0.389566	-0.67249	-0.711246	-0.111474	-0.76267	0.0673109	0.188749	-0.353611	0.0239975	-0.149479	-1.05718	-0.649896	-1.01519	-0.516735	-0.03617	-0.615791	-0.838187	-1.06153	-0.117753	-1.07605	-0.773203	-0.28449	-0.3031	-0.0145727	-0.0167504
LOC115874786		-0.367569	-0.835116	-0.514744	-1.00929	0	-0.488914	-0.401598	0	-1.10271	0	0	-1.62726	-0.878091	0	0	-1.54423	-1.48511	0	-1.54277	0	0	0	0	0	-1.46674	0	-1.20479	0
LOC115874787		-0.353292	-0.468565	-0.816458	-0.000167471	-0.453963	-0.333317	-0.420763	0	-0.372311	-0.687566	0	-0.53784	-0.867855	-0.922769	-0.469729	-1.05687	0.232699	-0.291732	0.0585301	-0.520846	-0.36285	-0.478193	-0.594848	0.273251	-0.678354	-0.580871	-0.194557	-0.486862
LOC115874788	Calcium ion binding. It is involved in the biological process described with homophilic cell adhesion via plasma membrane adhesion molecules	-0.512751	-1.3946	-1.20996	-0.557449	-1.14247	0	-0.752408	0	0	-1.53825	-1.06989	-1.8145	-1.29941	-1.59737	0	-2.0325	-1.67235	0	0	-1.7975	0	-1.62991	0	0	0	-1.16832	0	-1.08891
LOC115874789		-0.3988	-0.178527	-1.47489	-0.319752	-0.576448	-0.882863	-1.02628	-1.1964	0	0	0	-0.535581	0	-1.72499	-1.31771	-1.38198	0	-0.959255	0	0	-1.72934	0	0	-1.74204	-0.906544	-1.86021	-1.21863	0
LOC115874790	transferase activity, transferring acyl groups	-0.0926455	0.0285814	-0.0644806	-0.440414	-0.66787	-0.028785	0.842115	0.115596	-0.099235	-0.294298	-0.566296	0.888387	-0.236347	-0.564263	-0.509163	0.879984	-0.697236	-0.254459	-0.369548	-0.889339	-0.568615	-0.545656	-0.157161	0.214563	-0.143757	0.948874	1.21894	0.358526
LOC115874791	Belongs to the metallo-dependent hydrolases superfamily. Adenosine and AMP deaminases family	2.56584	2.2141	1.86571	2.07074	1.96671	2.44206	2.31595	2.5157	2.62674	2.55509	2.20811	2.19476	2.23942	1.87279	1.82603	1.89831	2.10901	1.98951	2.11369	1.86766	1.98627	2.04618	2.41985	2.37221	2.53412	2.31737	2.37211	2.25838
LOC115874792		0.49699	0.155019	0.0394422	0.122975	0.0419213	0.235043	0.620531	0.483301	0.550251	0.45742	0.0964803	0.290767	0.0778096	-0.129966	0.0779955	0.170297	-0.0288556	0.0617385	0.336043	0.155973	-0.297046	0.266837	0.0730158	0.144866	0.487246	0.392026	0.464164	1.0054
LOC115874793	Asparagine synthase (glutamine-hydrolyzing) activity. It is involved in the biological process described with asparagine biosynthetic process	1.16294	1.36762	0.989321	1.16778	1.03507	1.1453	1.4335	1.2092	1.09269	1.18694	1.34244	1.35912	1.4013	0.922066	1.10128	0.944614	1.20748	1.14036	1.15551	0.956743	0.929257	1.2192	1.17133	1.1025	1.16207	1.49306	1.42843	1.37899
LOC115874794	sequence-specific DNA binding. It is involved in the biological process described with regulation of transcription, DNA-templated	1.7002	1.79336	2.01428	1.97072	2.06092	1.81613	1.92183	1.73422	1.75028	1.61611	1.66335	1.90513	1.8116	1.92731	1.99433	2.1212	2.09448	1.90292	1.91476	2.00073	2.06478	2.11725	1.81658	1.88481	1.747	1.92553	1.92283	1.91715
LOC115874795	identical protein binding	0.906944	1.39447	0.965744	0.254049	0.952881	0.545034	0.830058	1.01433	0.870464	0.836036	1.34448	1.59424	1.24469	0.980469	0.810835	1.10593	0.264331	0.190478	0.307337	0.838144	1.31958	0.700913	0.475766	0.34074	0.818596	0.569359	1.00465	0.916167
LOC115874796	nucleic acid binding	1.6895	1.94699	1.221	1.4711	1.15122	1.75988	1.85982	1.84011	1.71859	1.50979	1.91249	1.97046	1.95803	1.37712	0.969314	1.31657	1.31228	1.57069	1.53034	0.915141	1.21493	1.32358	1.64476	1.82713	1.80776	1.77764	1.83835	1.96347
LOC115874797	Binds to single and double-stranded DNA and exhibits DNA-dependent ATPase activity. Underwinds duplex DNA	1.35162	1.38926	0.779236	1.02136	0.728734	1.32545	1.43437	1.2974	1.36283	1.39463	1.43075	1.35235	1.38468	0.822682	0.717305	0.79772	1.00038	0.983869	1.07984	0.59699	0.672201	0.91701	1.32044	1.29998	1.35594	1.47482	1.31725	1.51103
LOC115874798		1.32847	1.22725	0.754453	1.01442	0.762372	1.25636	1.37253	1.2611	1.32042	1.4039	1.17471	1.30988	1.19717	0.837535	0.652933	0.77289	0.990848	1.0036	1.0488	0.695429	0.800465	0.791222	1.24715	1.20394	1.318	1.31187	1.33739	1.46832
LOC115874799	DnaJ molecular chaperone homology domain	1.23491	1.32237	0.638997	1.01519	0.661233	1.10507	1.3014	1.19637	1.36531	1.14306	1.36852	1.36522	1.23338	0.725772	0.554476	0.636744	0.901516	1.10912	1.03492	0.622544	0.72592	0.635234	1.05369	1.12439	1.13713	1.32844	1.2669	1.30886
LOC115874800	Translation initiation factor	1.40692	1.3873	0.563665	0.965696	0.501107	1.30447	1.19044	1.40378	1.3464	1.47058	1.35736	1.41209	1.39244	0.713496	0.463563	0.513935	0.808588	1.09598	0.992518	0.355315	0.580202	0.567803	1.26501	1.35798	1.2904	1.2643	1.21586	1.09115
LOC115874801	nuclear envelope reassembly	2.01572	1.93504	1.32102	1.6396	1.37694	1.81591	1.83303	2.00747	2.02773	2.01196	1.97449	1.94085	1.88977	1.35729	1.36988	1.2359	1.61071	1.57005	1.73803	1.28431	1.34303	1.50349	1.88988	1.81527	1.74259	1.73912	1.82941	1.93055
LOC115874802	Domain present in PSD-95, Dlg, and ZO-1/2.	0.514432	0.75648	-0.0553027	0.183275	0.0100428	0.562476	0.558189	0.402745	0.430412	0.710138	0.798361	0.926123	0.544956	0.0451052	-0.346953	0.135939	0.213163	0.0201008	0.316561	-0.0970401	-0.0510173	0.178186	0.581006	0.512012	0.594411	0.380054	0.668582	0.625931
LOC115874803	It is involved in the biological process described with cellular response to DNA damage stimulus	2.2448	2.134	1.59086	1.83898	1.53363	2.09708	2.05673	2.25165	2.18727	2.29548	2.1284	2.14985	2.12375	1.65134	1.59797	1.52326	1.85701	1.85197	1.80796	1.42602	1.50207	1.67279	2.08695	2.17188	2.03243	2.06161	2.07515	2.03343
LOC115874804	Ubiquitin homologues	2.18856	2.0744	2.22362	2.2528	2.20879	2.19036	2.14421	2.21666	2.20585	2.14316	2.03322	2.06774	2.12224	2.14247	2.31508	2.21331	2.28826	2.20542	2.26471	2.20506	2.17788	2.24344	2.26044	2.13401	2.17664	2.10006	2.10755	2.22502
LOC115874805		0	-0.672807	-0.309436	-0.308949	-0.656328	-0.329116	-0.889368	0	0	0	-1.00709	-1.01133	0	0	0	-0.928308	0	0	-0.926846	-0.994339	-0.974646	0	0	-0.987348	0	-0.804487	-0.76496	-1.09866
LOC115874806	Succinyl-CoA synthetase functions in the citric acid cycle (TCA), coupling the hydrolysis of succinyl-CoA to the synthesis of either ATP or GTP and thus represents the only step of substrate-level phosphorylation in the TCA. The alpha subunit of the enzyme binds the substrates coenzyme A and phosphate, while succinate binding and specificity for either ATP or GTP is provided by different beta sub…	-0.270064	0.132053	1.41477	1.28456	1.34011	-0.164539	1.28854	0.0739504	-0.317917	-0.566225	-0.0848958	0.653538	-0.172483	1.33211	1.50042	1.4118	1.4012	1.18789	1.26458	1.28512	1.36643	1.36879	0.961061	-0.295604	-1.15907	1.37792	1.30245	1.18526
LOC115874807	K02A2.6-like	0.270551	0.483956	-0.0577224	0.0708432	0.0718835	0.406701	0.471546	0.139457	0.332616	0.339581	0.490525	0.540459	0.420885	-0.129706	-0.00765879	-0.0358026	0.131106	0.0127808	0.0686432	-0.0288132	0.0709228	0.173541	0.277396	0.411834	0.530874	0.404078	0.425506	0.585054
LOC115874808	Succinyl-CoA synthetase functions in the citric acid cycle (TCA), coupling the hydrolysis of succinyl-CoA to the synthesis of either ATP or GTP and thus represents the only step of substrate-level phosphorylation in the TCA. The alpha subunit of the enzyme binds the substrates coenzyme A and phosphate, while succinate binding and specificity for either ATP or GTP is provided by different beta sub…	1.50437	1.86671	1.4107	1.5208	1.48699	1.71273	1.94259	1.46545	1.49258	1.55507	1.80851	1.86254	1.92906	1.38727	1.41927	1.42557	1.53036	1.36237	1.66967	1.41995	1.29352	1.74749	1.73546	1.70692	1.6958	1.96172	1.90362	1.96244
LOC115874809	RIM-binding protein of the cytomatrix active zone	2.28947	1.61925	0.536354	1.24525	0.162407	2.14155	0.533496	2.22234	2.30085	2.34523	1.61284	1.82124	1.42368	1.29432	-0.162159	0.476904	0.796789	1.52214	1.41681	-0.132604	0.244298	0.375526	2.11501	1.97923	2.33041	0.549277	0.648457	0.402754
LOC115874810		0	0.127901	0	0	0	0	-0.104181	0	0	0	0	0.383702	0	0	0	0	0	0	0	0	0	0	0	0	0	-0.312542	0	0
LOC115874811	Formin Homology 2 Domain	0.597304	0.99596	1.10527	0.844075	0.918219	0.759884	0.58887	0.571856	0.651715	0.568341	0.86962	1.25592	0.862339	0.965967	1.13847	1.21137	0.942014	0.924876	0.665334	0.865215	1.0874	0.802044	0.773634	0.785056	0.720962	0.596177	0.734545	0.435887
LOC115874812	Belongs to the short-chain dehydrogenases reductases (SDR) family	0.949725	0.804549	-0.824573	-0.753108	0.400649	0	0	2.17832	1.33657	-0.665708	2.1712	0.473023	-0.230573	-1.20194	-1.27178	0	-1.10083	0	-1.15849	0	1.20195	0	0	0	0	0	0	0
LOC115874814	Belongs to the short-chain dehydrogenases reductases (SDR) family	0.883605	0.634346	-0.751155	-0.54877	0.444679	0.110186	-0.719227	2.2105	1.40705	-0.966738	2.09992	0.774053	-0.970935	-0.900911	-0.794658	-0.557895	-1.10083	0.0109532	-0.556434	0	1.33404	0	0.319104	0.0114537	0	-1.33716	-0.820517	0
LOC115874815	Belongs to the short-chain dehydrogenases reductases (SDR) family	1.11419	0.701792	-0.792801	-0.771773	0.147059	-0.256932	-0.273506	2.30635	1.52585	-0.489616	2.07132	0.527871	-0.493814	-0.900911	-0.317537	-1.15996	-0.623709	-1.13517	-0.556434	0	1.19854	-0.757365	0.448199	-1.219	0	0	-0.820517	0
LOC115874816	Myosin tail	1.55211	1.91314	1.79797	1.01606	1.97781	1.52434	1.22588	1.38139	1.77915	1.49578	1.39393	2.24181	2.10368	1.77375	1.71049	1.90967	1.21504	0.809476	1.02367	1.76978	2.10818	2.05546	1.11267	1.71177	1.74858	1.02301	1.31775	1.33687
LOC115874817	Myosin tail	-0.34539	-0.173215	-0.132002	-0.417403	-0.104819	-0.216113	-0.758014	-0.278937	0.183068	-0.940302	-1.2123	0.615964	0.0766899	0.0286149	-0.245343	-0.179277	-0.597273	0	-0.654937	-0.500581	0.218083	-0.031959	-0.291282	0	-0.357059	0	-0.970172	-1.30387
LOC115874818	Belongs to the sodium neurotransmitter symporter (SNF) (TC 2.A.22) family	-0.882271	-1.0991	-0.315617	-0.745256	-1.39347	0	-1.02759	-1.53943	-1.10739	0	-1.62769	-0.786839	-0.882771	0	0	-0.946852	-1.01267	-1.2231	0	-1.13782	-1.59525	-1.44735	0	0	0	-1.42509	-0.540466	-1.1172
LOC115874819	Plant transposon protein	-0.282194	0	0	0	0	0	0	-0.846582	0	0	0	0	0	0	0	0	0	0	0	0	0	0	0	0	0	0	0	0
LOC115874820	It is involved in the biological process described with protein phosphorylation	1.3461	1.38551	0.456227	1.0842	0.524196	1.19825	1.2284	1.44126	1.16673	1.43031	1.42776	1.45114	1.27762	0.566714	0.404121	0.397846	1.00873	1.12699	1.11687	0.460133	0.586721	0.525735	1.2263	1.14541	1.22304	1.24951	1.10912	1.32657
LOC115874821	Acid Phosphatase	1.27975	1.42751	1.08625	1.23236	1.17746	1.0239	1.28969	1.47718	1.1856	1.17647	1.53649	1.35148	1.39456	1.11736	1.12817	1.01321	1.26067	1.20993	1.22648	1.11069	1.21753	1.20418	1.15302	0.862404	1.05629	1.26197	1.37548	1.23161
LOC115874822		2.00565	2.09796	1.34594	1.72255	1.3516	1.99165	1.91304	2.0163	1.96107	2.03959	2.18609	2.08657	2.02122	1.52392	1.24472	1.2692	1.63681	1.70043	1.83041	1.30093	1.31371	1.44015	1.95837	2.03126	1.98532	1.90358	1.89841	1.93713
LOC115874823		0.990854	1.03522	1.15291	1.18463	1.28151	0.982732	0.920422	1.03765	0.841306	1.0936	1.00774	1.05049	1.04744	1.21143	1.35075	0.896556	1.11479	1.18423	1.25487	1.24283	1.45801	1.1437	1.04744	1.07669	0.824059	0.738151	1.03823	0.984882
LOC115874824	Transporter activity. It is involved in the biological process described with transmembrane transport	1.25916	1.67288	0.85779	0.884592	0.72865	0.824289	1.60786	2.29283	1.52528	-0.0406306	1.44155	0.875012	2.70209	1.39626	0.569317	0.607789	1.74754	0.580983	0.325254	0.78924	0.719814	0.676898	0.273936	2.1192	0.0797316	1.41932	1.47011	1.93415
LOC115874825		1.2542	1.27264	1.18324	1.3392	1.24543	1.16722	1.49902	1.25284	1.26006	1.24969	1.22589	1.26681	1.32521	1.16775	1.11168	1.27029	1.34832	1.282	1.38729	1.08806	1.37878	1.26945	1.10447	1.27871	1.11848	1.56949	1.42969	1.49788
LOC115874826	Cysteine-rich venom protein	0.0801329	1.02079	0.422341	0.0935514	0.000595023	0.429955	0.475806	-0.16061	0.855008	-0.453998	0.177093	2.34348	0.541804	0.213888	1.22323	-0.170095	0	0.280654	0	-0.412218	-0.216433	0.630436	0	0.196834	1.09303	0.915938	1.02801	-0.516536
LOC115874827	catalytic activity. It is involved in the biological process described with metabolic process	1.79655	1.76364	1.63027	1.55927	1.65843	1.66888	1.66992	1.80468	1.78085	1.80411	1.8032	1.76823	1.71948	1.64255	1.76106	1.48719	1.5828	1.50108	1.59392	1.67918	1.61997	1.67613	1.67622	1.56893	1.7615	1.68499	1.64638	1.67839
LOC115874828	Calcium ion binding	0.927517	0.668931	-0.442071	0.0126337	-0.352758	0.661053	0.869755	1.04322	0.939607	0.799723	0.62665	0.885647	0.494495	-0.591828	-0.184545	-0.549842	-0.189687	0.173909	0.0536796	-0.138752	-0.59618	-0.323343	0.856667	0.25642	0.870072	0.670889	0.852388	1.08599
LOC115874829	Transmembrane amino acid transporter protein	2.44187	2.10162	1.53001	2.02002	1.40708	2.31322	1.82266	2.39187	2.45149	2.48225	2.06347	2.13264	2.10875	1.65267	1.49181	1.44556	1.97415	1.91924	2.16666	1.31982	1.30487	1.59656	2.32391	2.27063	2.3451	1.85061	1.83427	1.78309
LOC115874830	amino acid transporter	1.04041	1.53651	1.91711	2.17714	2.19016	0.936601	1.49657	1.36182	1.28337	0.476034	1.89707	1.33043	1.38204	2.02103	1.92427	1.80602	2.2703	2.08411	2.177	2.32175	2.18328	2.06545	0.687085	1.30771	0.815008	1.69562	1.50828	1.28582
LOC115874831	Myb/SANT-like DNA-binding domain	0	0	0	-0.373081	0	0	0	0	0	0	0	0	0	0	0	0	-1.11924	0	0	0	0	0	0	0	0	0	0	0
LOC115874832	amino acid transporter	-0.387534	-0.0301659	-0.276202	-0.189365	0.0608214	0.0190369	-1.36552	-0.164523	-0.786839	-0.211239	0.129547	-0.283362	0.0633172	-0.4922	-0.437099	0.100694	0.173183	-0.680706	-0.0605722	-0.0555147	-0.496552	0.73453	0	0.179956	-0.122846	-1.58167	-0.940079	-1.57481
LOC115874833	amino acid transporter	0.305889	0.965973	0.450257	0.0603981	0.230316	0.270386	0.174986	0.408326	0.435797	0.0735451	1.27794	0.836716	0.783258	0.716289	0.421716	0.212766	0.240482	0.0811991	-0.140487	-0.106523	0.384218	0.413252	-0.210488	0.785075	0.236572	0.305179	-0.143412	0.363191
LOC115874834	MULE transposase domain	1.30285	1.34305	0.816293	1.08722	0.918027	1.27959	1.46613	1.30205	1.27192	1.33459	1.3107	1.41799	1.30048	0.882029	0.839711	0.727139	1.08889	1.08078	1.09199	0.875874	0.965564	0.912645	1.35229	1.18292	1.30355	1.41203	1.38788	1.59847
LOC115874835		2.33647	2.21567	1.83216	2.48201	2.17101	2.31935	2.7067	1.84625	2.22932	2.93385	2.30877	2.17061	2.16763	2.10397	1.95576	1.43676	2.24739	2.61098	2.58766	2.04851	2.47389	1.99062	2.3619	2.10472	2.49143	2.35853	2.61933	3.14223
LOC115874836		2.31995	2.19259	1.76904	2.37207	1.98523	2.31942	2.74241	1.85238	2.25286	2.85461	2.22399	2.16586	2.18794	2.00198	1.83841	1.46673	2.13509	2.50575	2.47537	1.88102	2.27029	1.80438	2.35976	2.04003	2.55846	2.35314	2.70724	3.16685
LOC115874837		1.63257	1.38785	0.964085	1.78278	1.37111	1.75163	1.99727	1.05345	1.66582	2.17846	1.39749	1.44649	1.31955	1.15174	1.0819	0.658613	1.66503	1.8952	1.7881	1.14542	1.62148	1.34644	1.7834	1.55725	1.91426	1.84448	1.92381	2.22352
LOC115874838		-0.105654	0.589354	-1.00441	0.0962828	-0.964371	0.365549	1.15057	0	-0.316961	0	0	-0.540482	2.30854	-1.05574	-1.52352	-0.433975	1.58769	-0.733706	-0.565139	0	-1.28195	-1.61117	0	2.03292	-0.936268	1.21557	1.73539	0.500737
LOC115874839		0	-0.186059	0	-0.159312	0	-0.138437	-0.216582	0	0	0	-0.558178	0	0	0	0	0	0	0	-0.477936	0	0	0	-0.415311	0	0	0	0	-0.649747
LOC115874841		-0.139513	-0.113676	-0.0999964	0	-0.253938	0	-0.388199	0	-0.418538	0	0	-0.341029	0	-0.299989	0	0	0	0	0	0	-0.605371	-0.156443	0	0	0	-0.736242	0	-0.428353
LOC115874848		0	0	-0.109073	0	0	0.134495	-0.129479	0	0	0	0	0	0	0	0	-0.327218	0	0	0	0	0	0	0	0	0.403485	0	-0.0669608	-0.321477
LOC115874849	Putative peptidase (DUF1758)	0	-0.560667	-0.647331	-0.343376	-0.599482	-0.614015	-0.903369	0	0	0	0	-1.682	0	-1.94199	0	0	0	-1.03013	0	0	0	-1.79845	0	-0.496649	-1.34539	0	-2.03769	-0.672416
LOC115874850	copper ion transmembrane transporter activity	0.0922131	-0.0653606	1.41314	0.634926	1.25704	-0.193129	-0.11596	0.276639	0	0	0	-0.196082	0	1.37387	1.57721	1.28834	0.678462	0.574482	0.651833	1.09042	1.11012	1.57057	-0.14588	0	-0.433506	0.124708	-0.472588	0
LOC115874851		-0.410453	-0.780821	-0.327266	-0.293563	0	0	-0.472684	-1.23136	0	0	-1.01859	-1.32387	0	-0.981799	0	0	-0.880688	0	0	0	0	0	0	0	0	-1.41805	0	0
LOC115874852	ligand-activated sequence-specific DNA binding RNA polymerase II transcription factor activity. It is involved in the biological process described with	0	-0.339041	-0.470407	-0.462146	0	0	0	0	0	0	0	-1.01712	0	0	0	-1.41122	0	-1.38644	0	0	0	0	0	0	0	0	0	0
LOC115874853		-0.939637	-0.600147	-0.750247	-0.648583	-0.83961	-0.577835	-0.591667	-1.27754	-0.44756	-1.09381	-0.286625	-0.5919	-0.921915	-0.85189	-1.39885	0	0	-0.961216	-0.984535	0	-1.33336	-1.18547	-0.52397	0	-1.20954	-0.350292	-1.42471	0
LOC115874854	Endonuclease-reverse transcriptase	-0.379457	0	0	-0.418029	0	-0.850897	0	0	-1.13837	0	0	0	0	0	0	0	0	-1.25409	0	0	0	0	-1.21478	-1.33791	0	0	0	0
LOC115874855	Smoothelin cytoskeleton protein	0.330781	0.401267	0.508805	0.158959	0.556665	0.440639	0.213739	0.249376	0.316509	0.426458	-0.0796236	0.612798	0.670627	0.430446	0.388298	0.707672	0.236665	0.0879197	0.152291	0.555937	0.735921	0.378139	0.125238	0.649082	0.547598	0.0587039	0.436882	0.145632
LOC115874856	Ribonuclease P activity. It is involved in the biological process described with tRNA 5'-leader removal	0.861592	1.02828	-0.00392444	0.583256	-0.0469292	0.829301	0.683128	0.809836	0.846723	0.928216	1.03905	1.00457	1.04123	0.215892	-0.0558454	-0.171819	0.518329	0.580895	0.650545	-0.0374912	-0.318827	0.215531	0.826068	0.860626	0.801208	0.64036	0.613706	0.795316
LOC115874857	Smoothelin cytoskeleton protein	0	-0.321742	-1.00801	-1.26869	0.0595194	0	-0.4922	0	0	0	-0.404857	-0.560369	0	-1.12139	-0.823251	-1.0794	-1.4974	-1.23071	-1.07794	0.190356	-0.0117984	0	0	0	0	0	-1.09215	-0.384452
LOC115874858		0	0	0	0	-0.360565	0	-0.33997	0	0	0	0	0	0	0	0	0	0	0	0	0	0	-1.0817	0	0	0	0	-1.01991	0
LOC115874859		-0.0622408	0.2955	0.370988	0.10852	-0.201428	0.673256	0.2774	0	-0.186722	0	0.321	0.367907	0.197594	0.357795	0.445564	0.309604	0.430877	-0.00140791	-0.103908	0.171022	-0.0725261	-0.702779	0.657687	0.64177	0.720309	0.222572	0.505136	0.104492
LOC115874860	TD and POZ domain-containing protein	0.981363	1.35612	1.296	1.41678	1.22828	1.13402	1.48988	1.05729	1.05904	0.827764	1.61984	1.1423	1.30622	1.25192	1.54338	1.0927	1.49	1.47988	1.28047	1.36127	1.1615	1.16208	1.06661	1.27	1.06545	1.30718	1.44236	1.72009
LOC115874861	Endoplasmic reticulum-Golgi intermediate compartment protein	1.69417	1.7418	1.31698	1.59817	1.36756	1.62983	1.73743	1.66504	1.69925	1.71822	1.71033	1.73369	1.78139	1.38907	1.24796	1.31393	1.60898	1.59708	1.58845	1.31498	1.31605	1.47166	1.61169	1.6929	1.58489	1.7167	1.70584	1.78975
LOC115874862	Spc97 / Spc98 family	-0.25935	0.0285425	0	0	-0.825677	-0.0791358	-0.851174	0	-0.287749	-0.4903	0.182185	0	-0.0965574	0	0	0	0	0	0	-0.971398	-1.42883	-0.076807	0	-0.237407	0	-1.5597	-0.440989	-0.552837
LOC115874863	Ribonuclease H protein	0	0.020561	0	0.0421755	0.00328878	0.259117	-0.338721	0	0	0	-0.435962	0.497645	0	0	0	0	0.224822	-0.110552	0.0122568	0	0.265487	-0.255621	0.308965	0.468385	0	-1.01151	0	-0.00465224
LOC115874864		0	-0.0841081	0	0	0	-0.31677	-0.792117	0	0	0	0	-0.252324	0	0	0	0	0	0	0	0	0	0	-0.95031	0	0	-1.19161	0	-1.18475
LOC115874865		-0.0734299	0.154508	0	0	0	0	0	0	-0.22029	0	0.463524	0	0	0	0	0	0	0	0	0	0	0	0	0	0	0	0	0
LOC115874866		0.0650194	0	0	0	-0.173873	0	0	0	0	0.195058	0	0	0	0	0	0	0	0	0	0	-0.521619	0	0	0	0	0	0	0
LOC115874867	Leucine rich repeats (6 copies)	-0.58132	-0.223253	-0.846233	-0.681264	-0.862528	-0.81616	-0.662743	-0.849441	-0.894521	0	-0.335646	0	-0.334113	-0.900911	-1.14684	-0.490949	0	-1.01024	-1.03356	-0.924957	-0.905263	-0.757365	-0.0958688	-1.39509	-0.957526	-0.911195	-0.269609	-0.807426
LOC115874868		1.04303	1.14868	0.718463	0.778114	0.468627	1.08462	1.105	1.00371	0.794774	1.33061	1.12214	1.12046	1.20345	0.834141	0.829696	0.491551	0.858237	0.73818	0.737926	0.519789	0.697551	0.188541	1.33379	1.09869	0.82138	1.1669	1.10487	1.04324
LOC115874869		1.79224	1.62039	0.826389	1.31167	0.826266	1.51718	1.44096	1.78522	1.77849	1.813	1.67761	1.65064	1.53291	0.978158	0.769212	0.731795	1.12503	1.48978	1.32022	0.753198	0.825744	0.899856	1.48729	1.57779	1.48647	1.49003	1.38912	1.44374
LOC115874870		0	0	-0.380243	0	-0.402253	0	-0.325793	0	0	0	0	0	0	0	0	-1.14073	0	0	0	-1.20676	0	0	0	0	0	0	-0.97738	0
LOC115874871		-0.450827	-0.634182	-0.171218	-1.05554	-0.537016	-0.321795	-0.167568	-0.673136	-0.189942	-0.489403	-0.761401	-0.522608	-0.618539	-0.548515	0.0348595	0	-1.22556	-0.65784	-1.28322	0	-0.427928	-1.18312	0.241804	0	-1.20719	-0.0816778	-0.00738936	-0.413637
LOC115874872		0	-0.113017	-0.287444	0	0	0	-0.344227	0	0	0	-0.339052	0	0	0	0	-0.862332	0	0	0	0	0	0	0	0	0	0	0	-1.03268
LOC115874873		-0.237179	0.350301	0.120168	-0.277574	-0.0922897	0	-0.140343	0	-0.711536	0	0.671248	0.064943	0.314712	0.252111	0.182272	-0.0738804	0	-0.827251	-0.00547199	0.19588	-0.421248	-0.0515012	0	0	0	0	-0.512593	0.0915623
LOC115874874	nuclease activity	-0.460908	-0.42846	-0.494837	-0.62903	-0.297513	-0.155894	-0.71308	-0.199895	-1.18283	0	0	-0.804289	-0.481091	-0.763249	0	-0.721263	-1.2642	0	-0.622892	0	-0.89254	0	0	0	-0.467681	-1.02341	-0.983885	-0.131945
LOC115874875		-0.360699	0	-0.0961563	0	-0.278963	0	-0.222243	-1.0821	0	0	0	0	0	-0.288469	0	0	0	0	0	0	-0.836889	0	0	0	0	-0.66673	0	0
LOC115874876	Reverse transcriptase (RNA-dependent DNA polymerase)	0.153829	0	-0.699245	-0.728123	-0.289262	-0.742168	-0.197952	0.117456	0.0180184	0.326013	0	0	0	-1.16446	-0.933271	0	-1.06335	0	-1.12102	0	-0.867785	0	0	-1.18152	-1.04499	0	0	-0.593857
LOC115874877		0	0	0	-0.432848	-0.407254	-0.415278	-0.886836	0	0	0	0	0	0	0	0	0	0	-1.29854	0	0	0	-1.22176	0	0	-1.24583	-1.50053	-1.15998	0
LOC115874878	Mitochondrial ribosomal protein, S34	2.0198	2.05735	1.22413	1.63406	1.2515	1.91423	1.85177	2.00924	2.05626	1.99391	2.12567	2.02264	2.02372	1.3212	1.12195	1.22925	1.57319	1.57178	1.75721	1.09703	1.26923	1.38823	1.97182	1.85812	1.91276	1.91339	1.91468	1.72725
LOC115874879	DDE superfamily endonuclease	-0.647945	-0.548144	-0.855155	-0.458625	-1.12155	-0.160316	-0.904719	0	-0.759718	-1.18412	-0.854056	0	-0.790376	0	-1.48916	-1.07631	0	0	-1.37587	-1.44337	-0.946552	-0.974745	0	-0.135345	-0.345602	-1.55454	-0.816048	-0.343565
LOC115874880		0.0140981	-0.157352	-0.431806	-0.263189	-0.433257	-0.458157	-0.466641	-0.289705	0.0911837	0.240816	0.172937	-0.057704	-0.587291	-1.29542	0	0	-0.592247	-0.325562	0.128241	0	-1.29977	0	0	-0.198529	-1.17594	0	-0.277171	-1.12275
LOC115874881	FERM adjacent (FA)	-0.0280514	-0.0418535	-0.547051	-0.641702	-0.441886	-0.402571	-0.564638	-0.0197948	-0.17278	0.108421	0.332849	-0.396302	-0.0621081	-0.691054	0	-0.950098	0	-1.40244	-0.522668	0	0	-1.32566	-1.0621	0	-0.145609	-0.490485	-0.719804	-0.483626
LOC115874882		-0.233504	-0.943467	-0.81626	0	0	0	-0.606198	0.0357837	-0.736295	0	-1.13166	-0.533848	-1.16489	-1.09487	0	-1.35391	0	0	0	0	0	0	0	0	0	-1.23009	-0.588505	0
LOC115874883	DDE superfamily endonuclease	-0.867674	-0.365664	-0.532369	-0.560763	-0.495259	-0.862736	-0.266537	-1.58762	-0.456611	-0.558791	0	-0.534004	-0.562988	0	0	-1.59711	-0.634891	-0.493145	-0.554252	0	-0.944474	-0.541303	-0.754869	-1.35512	-0.478223	-0.242836	-0.588661	0.0318847
LOC115874884	gustatory receptor which mediates acceptance or avoidance behavior, depending on its substrates	0	-0.49506	-0.471718	-0.473022	0	-0.33155	0	0	0	0	0	0	-1.48518	-1.41516	0	0	0	-0.746329	-0.672738	0	0	0	0	0	-0.994649	0	0	0
LOC115874885	Leucine Rich Repeat	1.77903	1.41053	0.925228	1.05705	0.664125	1.59888	0.692549	1.91133	1.67394	1.75182	1.56193	1.28533	1.38435	1.21785	0.778524	0.779308	1.02466	1.18173	0.964768	0.341867	0.74311	0.907399	1.48855	1.6121	1.69599	0.659664	0.69011	0.727872
LOC115874886		-0.520926	-0.128989	0	-0.278635	-0.331528	0.271308	0.102377	0	-0.80775	-0.755028	-0.181929	0.0101211	-0.215158	0	0	0	-0.588091	0	-0.247815	0	-0.994584	0	0	0.605498	0.208426	-0.125455	0.432585	0
LOC115874887		0	0	0	0	-0.325496	-0.277656	0	0	0	0	0	0	0	0	0	0	0	0	0	-0.976489	0	0	0	0	-0.832967	0	0	0
LOC115874888	serine-type endopeptidase activity. It is involved in the biological process described with proteolysis	1.1301	1.36467	1.11916	1.18893	1.09513	1.38627	1.36237	1.10324	1.15169	1.13537	1.28471	1.46808	1.34124	1.12213	1.08472	1.15064	1.15923	1.15089	1.25666	1.00809	1.03648	1.24083	1.21438	1.40882	1.53561	1.3395	1.37432	1.37329
LOC115874889	3'-5'-exoribonuclease that specifically recognizes RNAs polyuridylated at their 3' end and mediates their degradation. Component of an exosome-independent RNA degradation pathway that mediates degradation of cytoplasmic mRNAs that have been deadenylated and subsequently uridylated at their 3'	1.43656	1.53529	1.47906	1.53661	1.53902	1.40904	1.62355	1.49931	1.38815	1.42222	1.53717	1.54507	1.52362	1.47782	1.45155	1.50782	1.60392	1.52586	1.48005	1.46573	1.53176	1.61959	1.44136	1.40366	1.3821	1.68222	1.60391	1.58452
LOC115874890	Belongs to the ubiquitin-conjugating enzyme family	1.41424	1.25585	0.548445	0.926275	0.546414	1.29753	1.23278	1.37271	1.37132	1.4987	1.24046	1.29448	1.23261	0.745142	0.394184	0.506008	0.779127	0.948746	1.05095	0.4501	0.549975	0.639168	1.16388	1.26769	1.46101	1.18173	1.20366	1.31295
LOC115874891	Belongs to the TBCA family	1.67408	1.76296	1.34209	1.51464	1.50737	1.73881	1.80804	1.64102	1.70812	1.67311	1.79688	1.82202	1.66999	1.29307	1.40729	1.32591	1.4533	1.45915	1.63147	1.41169	1.46481	1.64561	1.84175	1.75314	1.62154	1.8757	1.82859	1.71983
LOC115874892	transposition, RNA-mediated	0	-0.167636	-0.556131	-1.07348	-0.479249	-0.636329	-0.70351	0	0	0	-0.502909	0	0	-0.943235	0	-0.725158	-0.842125	-1.1775	-1.20082	-0.666251	-0.771496	0	0	-1.26132	-0.647668	0	-1.03893	-1.0716
LOC115874893	nucleic acid binding	-0.685065	-0.335145	-0.550914	-0.806272	-0.897027	-1.0666	-0.798637	0	-1.05396	-1.00124	0	0	-1.00543	-0.93541	0	-0.717333	-0.834299	-0.692553	-0.891963	-0.959456	-0.939762	-0.791864	-0.829338	-1.25349	-1.11696	0	-1.03111	-1.3648
LOC115874894	Src homology 3 domains	0.0682034	-0.516902	-0.173301	-0.147134	-0.199595	-0.17081	-0.0201378	0.223874	0.313492	-0.332756	-0.604754	-0.307969	-0.637984	-0.391868	0	-0.128034	-0.767879	0.197777	0.1287	0	-0.174371	-0.424413	-0.762917	0	0.250487	-0.0499699	-0.0104435	0
LOC115874895	Domain of unknown function (DUF1693)	1.45143	1.8641	2.49932	2.04048	2.48724	1.60898	1.84608	1.45074	1.50301	1.40055	1.75772	2.00645	1.82814	2.44152	2.4985	2.55794	2.04269	2.10294	1.9758	2.49872	2.58337	2.37962	1.60381	1.75463	1.4685	1.90018	1.86299	1.77508
LOC115874896	nucleic acid binding	-0.141702	-0.293739	-0.484366	-0.191207	-0.524774	-0.356934	-0.372367	-0.30644	-0.124276	0.00561161	-0.355787	0.00971387	-0.535144	-0.448087	-0.70245	-0.302561	-0.1387	-0.18351	-0.251411	-0.564887	-0.545193	-0.464242	-0.325624	-0.323812	-0.421364	-0.326185	-0.367692	-0.423222
LOC115874897		0.338402	0.494285	0.172733	0.421003	0.0461071	0.0701594	0.56873	0.638939	0.234837	0.141431	0.632861	0.370338	0.479656	0.110348	0.31351	0.0943412	0.422312	0.228266	0.612433	0.438484	0.349034	-0.649196	-0.0846103	0.491233	-0.196145	0.705503	0.691344	0.309343
LOC115874898	It is involved in the biological process described with	-0.499897	-0.430882	-0.576666	-0.170341	-0.431264	-0.737937	-0.432355	-0.705155	-0.574144	-0.220392	-0.514667	-0.382692	-0.395286	-0.677444	-0.785071	-0.267482	-0.208357	-0.036647	-0.26602	-0.438249	-0.418555	-0.436988	-1.04849	-0.56956	-0.595756	-0.569629	-0.333808	-0.393628
LOC115874900	It is involved in the biological process described with regulation of Ras GTPase activity	1.27855	1.16585	0.865157	0.897084	0.891283	1.22737	1.29723	1.18397	1.31147	1.34022	1.1209	1.22654	1.15011	0.862907	0.795021	0.937543	0.864	0.876315	0.950937	0.836245	0.855283	0.98232	1.14983	1.22323	1.30905	1.20892	1.31351	1.36925
LOC115874901	reverse transcriptase	-0.422185	-0.632907	-0.578511	0.052875	-0.367797	-0.586006	-0.436758	-0.393299	-0.739409	-0.133845	-0.68984	-0.694085	-0.514794	-0.620861	-0.690699	-0.423973	-0.0530944	0.0779285	0.133791	-0.19997	-0.279979	-0.623443	-0.581736	-0.784043	-0.39224	-0.579993	-0.447712	-0.282569
LOC115874902	Pao retrotransposon peptidase	-0.824417	-0.470822	-0.467827	-0.459567	-0.433974	-0.957545	-0.180388	0	-1.26299	-1.21026	-0.52802	-0.884447	0	0	0	-1.40348	0	-1.3787	0	0	0	-1.30192	-0.561244	-1.46252	-0.84887	0	-0.541164	0
LOC115874903	GPI ethanolamine phosphate transferase	0	0	0	0	0	-0.409694	0	0	0	0	0	0	0	0	0	0	0	0	0	0	0	0	0	0	-1.22908	0	0	0
LOC115874904	nucleic acid binding	0	0	0	0	0	0	0	0	0	0	0	0	0	0	0	0	0	0	0	0	0	0	0	0	0	0	0	0
LOC115874905	transposition, RNA-mediated	0	0	0	0	0	-0.398124	0	0	0	0	0	0	0	0	0	0	0	0	0	0	0	0	0	-1.19437	0	0	0	0
LOC115874906		0	0	-0.381518	-0.4441	0	-0.464267	-0.891508	0	0	0	0	0	0	0	-1.14455	0	0	0	-1.3323	0	0	0	0	-1.3928	0	0	-1.47144	-1.20308
LOC115874908		0	0	0	0	0	0	-0.19731	0	0	0	0	0	0	0	0	0	0	0	0	0	0	0	0	0	0	-0.59193	0	0
LOC115874909		-0.101981	0	0	0	0	0	0	-0.305942	0	0	0	0	0	0	0	0	0	0	0	0	0	0	0	0	0	0	0	0
LOC115874910		0	-0.520065	-0.297232	-0.457382	0	-0.257406	-0.752072	0	0	0	-0.92849	-0.631705	0	-0.891695	0	0	0	-0.824929	-0.547218	0	0	0	0	0	-0.772218	-0.549797	-0.686362	-1.02006
LOC115874911		0.747922	0.834724	0.100402	0.498321	0.274435	0.82606	0.934372	0.57148	0.83136	0.840925	0.822033	0.872146	0.809993	0.141375	-0.0597425	0.219573	0.399272	0.509171	0.586522	0.346666	0.252416	0.224223	0.66387	0.923961	0.890349	0.840323	0.911837	1.05096
LOC115874912		2.61552	2.62718	1.92643	2.17746	1.93704	2.58821	2.70088	2.58207	2.57721	2.68727	2.64355	2.61363	2.62437	1.95305	1.72726	2.09898	2.00269	2.16831	2.36137	1.64884	2.04746	2.11481	2.56203	2.58604	2.61656	2.73759	2.62959	2.73544
LOC115874913	Coiled-coil domain containing protein (DUF2052)	1.36612	1.31178	0.659878	0.996498	0.524589	1.24251	1.33447	1.34767	1.36329	1.38739	1.25747	1.40335	1.27453	0.766838	0.568783	0.644013	0.953612	0.967431	1.06845	0.359303	0.547119	0.667346	1.21741	1.33942	1.1707	1.27935	1.31072	1.41335
LOC115874914		-0.599526	-1.10305	-0.618751	-0.5023	-1.03217	-0.266389	-0.996731	-0.954481	-0.170258	-0.673838	-1.34378	-1.64905	-0.316308	-0.653769	-0.636457	-0.566026	-1.5069	0	0	-1.63206	0	-1.46447	0.0891252	-0.545885	-0.342407	-1.14117	-0.589765	-1.25925
LOC115874915		-0.40276	-0.243327	-0.691071	-0.229197	-0.918703	-0.696816	-0.582556	0	-1.20828	0	-0.172285	0	-0.557697	-1.08973	-0.98348	0	-0.687592	0	0	-0.715838	-0.793055	-1.24722	-0.98366	-1.10679	0	-0.923926	-0.583369	-0.240373
LOC115874916		1.3456	1.49896	1.03891	1.19036	1.15446	1.39388	1.67795	1.37511	1.36134	1.30035	1.47156	1.54299	1.48232	1.05587	0.941664	1.1192	1.26439	1.16147	1.14523	0.960694	1.09603	1.40665	1.39092	1.4924	1.29833	1.73212	1.62571	1.67603
LOC115874917	Organic solute transporter Ostalpha	1.73358	1.65283	1.67945	1.59829	1.65958	1.71722	1.78332	1.70757	1.73447	1.7587	1.59818	1.74018	1.62014	1.62809	1.68998	1.72029	1.63383	1.5763	1.58473	1.61771	1.65283	1.70821	1.72204	1.65987	1.76975	1.78138	1.72091	1.84769
LOC115874918	It is involved in the biological process described with protein phosphorylation	2.5513	2.50642	2.22	2.31759	2.17083	2.50741	2.46359	2.58105	2.53389	2.53896	2.50704	2.49444	2.51778	2.23992	2.19919	2.2209	2.28003	2.31156	2.3612	2.1135	2.15742	2.24158	2.48264	2.4785	2.56108	2.46798	2.44145	2.48135
LOC115874919	Tyrosine-protein phosphatase non-receptor type 9-like	1.68273	1.56376	1.29318	1.40629	1.36267	1.76476	1.77808	1.58778	1.71158	1.74882	1.55726	1.555	1.57902	1.32484	1.22772	1.32697	1.41361	1.36319	1.44206	1.39591	1.29545	1.39666	1.7665	1.67289	1.85488	1.60569	1.78374	1.9448
LOC115874920	SIKE family	1.81063	1.69735	1.21761	1.45281	1.24966	1.58883	1.65037	1.83669	1.77034	1.82487	1.69576	1.72412	1.67219	1.27391	1.18298	1.19592	1.45202	1.41924	1.48717	1.16541	1.28609	1.29749	1.57441	1.63015	1.56193	1.59143	1.65534	1.70434
LOC115874921	Peptidase activity. It is involved in the biological process described with signal peptide processing	1.9273	2.0933	1.73083	1.98691	1.71647	1.82943	2.09055	1.98559	1.8236	1.9727	2.13388	2.09369	2.05233	1.68961	1.79402	1.70886	2.09017	1.87534	1.99522	1.61884	1.7046	1.82598	1.80893	1.91435	1.765	2.12847	2.10427	2.0389
LOC115874922		-0.228674	-1.02369	0	-0.70176	0	-1.20594	-0.48765	0	-0.791922	0.105898	-1.0112	-1.31647	-0.743397	0	0	0	-0.873293	0	-1.23199	0	0	0	-1.16936	-1.29249	-1.15596	-0.808596	-0.291949	-0.362404
LOC115874923		0	-0.313984	0	0	0	0	-0.345378	0	0	0	0	-0.941951	0	0	0	0	0	0	0	0	0	0	0	0	0	-1.03613	0	0
LOC115874924	DDE superfamily endonuclease	-0.795706	-0.771269	-0.387947	-0.324046	0	-0.229931	-1.0228	0	-0.98136	-1.40576	0	-0.602821	-1.71099	-1.16384	0	0	0	-0.972137	0	0	0	0	-0.689793	0	0	-1.29906	0	-1.76933
LOC115874925	hydrolase activity, acting on acid anhydrides, in phosphorus-containing anhydrides. It is involved in the biological process described with ATP-dependent chromatin remodeling	1.86899	1.82707	1.05017	1.40974	1.07291	1.87393	1.83603	1.79628	1.90372	1.90698	1.83344	1.83535	1.81242	1.19334	0.954378	1.00281	1.29838	1.43252	1.49831	0.913668	1.07688	1.22818	1.81996	1.90364	1.8982	1.771	1.79069	1.9464
LOC115874926	nucleic acid binding	2.05348	2.05539	1.40551	1.70343	1.4613	2.01902	2.10259	2.02779	2.0498	2.08283	2.04421	2.07628	2.04567	1.45286	1.38469	1.37898	1.66515	1.73779	1.70736	1.33316	1.51127	1.53949	2.02337	1.95677	2.07692	2.0509	2.05714	2.19973
LOC115874927	Sulfate transmembrane transporter activity. It is involved in the biological process described with sulfate transport	-1.09129	-0.307694	0	-0.453871	0	0	-1.10805	-0.830571	-1.39853	-1.04478	0	-0.923081	0	0	0	0	0	-0.669147	-0.692466	0	0	0	0	0	0	-0.938083	-1.37568	-1.0104
LOC115874928		0.377198	0.55596	-0.196189	0.0877753	-0.294877	0.258093	0.38592	0.417817	0.375078	0.338699	0.517225	0.666661	0.483995	0.0234539	-0.45215	-0.15987	-0.0288628	0.120183	0.172006	-0.462473	-0.23308	-0.189078	-0.192693	0.369922	0.597049	0.403284	0.297944	0.456532
LOC115874929	sequence-specific DNA binding. It is involved in the biological process described with regulation of transcription, DNA-templated	1.51298	1.95544	1.5151	1.8568	1.47219	1.6883	1.87731	1.50335	1.57134	1.46425	1.96496	1.98377	1.91758	1.56429	1.5434	1.43762	1.93503	1.84389	1.79148	1.42188	1.36402	1.63068	1.58811	1.77266	1.70414	1.91341	1.88146	1.83705
LOC115874930	sequence-specific DNA binding. It is involved in the biological process described with regulation of transcription, DNA-templated	-0.682875	-1.12072	-1.08341	-1.03737	-0.538082	-0.400971	-0.559641	-0.693631	0	-1.355	-1.62699	-0.853087	-0.882072	-1.5902	-1.66004	0	-1.18806	-0.377305	-1.54675	-1.61424	0	0	0	-0.908283	-0.294631	-1.2483	-0.430623	0
LOC115874931	Transcriptional regulator	1.75779	1.85817	1.03746	1.51373	1.0678	1.70293	1.66995	1.81684	1.68723	1.76931	1.86342	1.86279	1.8483	1.15604	1.05387	0.902456	1.46332	1.5338	1.54407	0.969431	1.01247	1.2215	1.80748	1.6439	1.6574	1.66143	1.62361	1.72481
LOC115874932		-0.313986	-0.240287	0	-0.204352	0	-0.277688	-0.540199	0	-0.49734	-0.444618	0	-0.720861	0	0	0	0	0	-0.613055	0	0	0	0	-0.573749	0	-0.259315	-0.815045	0.00263298	-0.808185
LOC115874933		2.01603	2.01648	1.6869	1.86188	1.72191	2.00419	2.05426	1.99438	2.06362	1.99009	1.98293	2.00391	2.06259	1.70839	1.65621	1.69609	1.85794	1.86612	1.86158	1.65562	1.74067	1.76944	2.05588	1.96387	1.99281	2.02326	2.04237	2.09716
LOC115874934		1.03281	1.17675	0.309547	0.637112	0.107223	0.939431	0.969942	0.976465	0.952997	1.16897	1.15064	1.32836	1.05127	0.276192	0.321308	0.331142	0.482038	0.758942	0.670357	-0.0902768	0.0957485	0.316197	0.880783	0.805082	1.13243	1.06806	1.00833	0.833434
LOC115874935	manganese ion binding	1.80561	1.73577	0.918842	1.32322	0.998822	1.68719	1.6303	1.79497	1.81235	1.80951	1.7715	1.81566	1.62015	1.06892	0.870483	0.817119	1.25436	1.42563	1.28968	0.916275	1.04018	1.04001	1.64845	1.62175	1.79137	1.52979	1.70758	1.65354
LOC115874936	Cytochrome c oxidase subunit	2.87243	2.89968	2.4874	2.74159	2.53003	2.77032	2.7012	2.9318	2.85278	2.83271	2.96059	2.82038	2.91807	2.57463	2.46897	2.41859	2.7623	2.66091	2.80154	2.50462	2.51584	2.56963	2.76256	2.7505	2.79791	2.72246	2.71162	2.66952
LOC115874937		-0.154101	0.113087	-0.329901	-0.113307	-0.440486	0.0382265	-0.191579	-1.05242	0.0785919	0.511525	0.274289	0.197493	-0.132521	-0.40492	0	-0.584783	0.0764024	-0.435063	0.0187389	-0.650814	-0.409272	-0.261373	-0.298847	0	0.413527	-0.460961	0.215387	-0.329163
LOC115874938	Programmed cell death protein 7	2.34794	2.346	1.94497	2.06784	1.99432	2.3253	2.41728	2.34505	2.34892	2.34984	2.35515	2.37456	2.30828	1.91541	2.03685	1.88265	2.05819	2.03792	2.10742	1.92744	1.95669	2.09884	2.32611	2.2983	2.35149	2.38579	2.4084	2.45764
LOC115874939		0.334397	0.553501	0.0845205	0.392359	0.153216	0.4992	0.725239	0.393787	0.332913	0.27649	0.445701	0.673663	0.541138	0.181466	0.0805933	-0.00849762	0.218119	0.376899	0.582059	-0.100858	0.282917	0.277587	0.63132	0.164412	0.701867	0.67375	0.54765	0.954316
LOC115874940		1.53321	1.4944	0.792877	1.19743	0.865352	1.39687	1.51295	1.48742	1.54179	1.57042	1.48269	1.51978	1.48072	0.846431	0.727719	0.80448	1.15674	1.23878	1.19678	0.75883	0.835581	1.00164	1.38909	1.37528	1.42623	1.45797	1.48776	1.59313
LOC115874941	N-terminal conserved domain of Nudc.	1.24039	1.23552	0.274093	0.86612	0.511538	1.00342	1.22119	1.2445	1.24959	1.22706	1.23196	1.25884	1.21576	0.611178	-0.00272852	0.213831	0.734283	1.07475	0.789324	0.33411	0.539879	0.660625	1.08844	0.78318	1.13863	1.21271	1.23965	1.21122
LOC115874942		-0.273926	-0.0555979	-0.497848	-0.186912	-0.318255	-0.0804489	0.0149157	-0.898944	0.0771657	0	0	-0.292484	0.12569	-0.950414	-0.543131	0	-0.548273	-0.105497	0.0930334	0	-0.954766	0	-0.242282	0.354751	-0.353816	0.0904543	0.129981	-0.175688
LOC115874943	EXOIII	1.88701	1.77046	1.72951	1.85872	1.74642	1.97551	2.05883	1.87457	1.92795	1.85851	1.82447	1.809	1.67792	1.82025	1.66902	1.69927	1.84476	1.92368	1.80772	1.66962	1.86002	1.70963	1.9376	1.90578	2.08316	2.00913	2.06469	2.10266
LOC115874944	Phosphomevalonate kinase	1.62725	1.55655	0.930148	1.15268	1.02659	1.47015	1.54565	1.6367	1.58188	1.66318	1.55984	1.53445	1.57536	1.04164	0.906536	0.842269	1.14943	1.06228	1.24634	0.907005	1.11139	1.06137	1.55695	1.38967	1.46383	1.57973	1.47782	1.57939
LOC115874945		1.37347	0.914331	0.11919	0.162206	0.0253624	1.33166	1.38952	1.32974	1.3729	1.41776	0.864121	0.966908	0.911965	0.340421	-0.0973945	0.114545	0.022402	0.348209	0.116006	0.00839585	-0.0319082	0.0995995	1.28364	1.25075	1.46059	1.24596	1.35761	1.565
LOC115874946		-0.457086	-0.68582	0	-0.341229	-0.11751	-0.188699	-0.577621	-0.143577	-0.790717	-0.436965	0	-1.01424	-1.04322	0	0	0	-0.872088	0	-0.1516	0	0	-0.352531	-0.566096	0	0	-0.6313	0	-1.10156
LOC115874947	BTB And C-terminal Kelch	-0.780219	0	-0.483003	-0.437468	-0.461174	-0.319555	-0.99642	0	-1.19669	-1.14397	0	0	0	0	-1.44901	0	0	-1.3124	0	0	-1.38352	0	0	0	-0.958664	-1.51439	-1.47487	0
LOC115874948		0.0372434	0	0	0	0	0	0	0	0.11173	0	0	0	0	0	0	0	0	0	0	0	0	0	0	0	0	0	0	0
LOC115874949		-0.741343	-1.00908	-1.54418	-1.20208	-1.42256	-0.913121	-0.768649	-1.08959	-0.736732	-0.397704	-1.1321	-0.960254	-0.93488	-1.79428	-1.26205	-1.5762	-1.1491	-1.25039	-1.20676	-1.51729	-1.4976	-1.25279	-0.94784	-0.857087	-0.934436	-1.11658	-0.713881	-0.475481
LOC115874950		-0.795045	-0.94935	-0.936119	-1.08168	-0.812191	-0.807982	-0.731948	-0.89996	-0.94504	-0.540135	-0.423953	-0.925523	-1.49858	-0.826491	-0.896329	-1.08554	-0.850319	-1.18569	-1.20901	-1.15157	0	-1.285	-1.32248	-0.445605	-0.655862	-0.910562	-0.427338	-0.857945
LOC115874951		-0.50971	-0.592723	0	-0.513353	0	-0.315867	-0.206601	-0.296544	-0.642654	-0.589933	-0.861931	-0.0210777	-0.89516	0	0	0	0	-0.75837	-0.781689	0	0	0	-0.719064	0	-0.228538	0	-0.619803	0
LOC115874952	serine-type endopeptidase inhibitor activity	1.11763	1.37243	1.16674	1.24977	1.07517	1.27803	1.01886	1.16797	1.08008	1.10483	1.36189	1.26124	1.49415	1.24289	1.09911	1.15821	1.34669	1.27132	1.13129	1.06439	1.02253	1.13861	1.1219	1.42277	1.2894	0.973441	1.00785	1.07529
LOC115874953	Beta-catenin binding. It is involved in the biological process described with negative regulation of Wnt signaling pathway	1.99778	1.79684	1.561	1.71979	1.48304	2.0079	2.12575	1.91213	2.04385	2.03735	1.80473	1.89955	1.68623	1.51205	1.49641	1.67453	1.65642	1.72362	1.77934	1.38139	1.38559	1.68214	1.99593	2.03737	1.99039	2.09362	2.10825	2.17537
LOC115874954		-0.590888	-0.436832	-0.488013	-0.268956	-0.418336	-0.156561	-0.539421	-0.796146	-0.364104	-0.612413	-0.884411	-0.110504	-0.31558	-0.546586	-0.917454	0	0	-0.47982	-0.327047	0	-0.550938	-0.70407	-0.440514	0	-0.0291694	0	-0.642283	-0.97598
LOC115874955		0.0108214	-0.268102	-0.00477967	0.25456	-0.0288179	0.230547	-0.169432	-0.122214	-0.0274149	0.182093	-0.265996	-0.311634	-0.226675	-0.0664742	-0.0616789	0.113814	0.335666	0.265994	0.162019	-0.0771562	0.0038073	-0.0131048	-0.0505788	0.325135	0.417084	-0.244449	0.00477685	-0.268624
LOC115874956		-0.356004	-0.440116	-0.400176	-0.441947	-0.374338	-0.338989	-0.63215	-0.720302	-0.288261	-0.0594478	-0.507537	-0.812812	0	-0.771772	0	-0.428757	-0.670662	-0.403976	-0.251204	-0.795818	0	-0.327196	-0.36467	0	-0.652296	-0.906996	-0.390348	-0.599106
LOC115874957		1.34483	1.37949	1.39935	1.28913	1.32454	1.26391	1.03911	1.11303	1.45232	1.46913	1.62404	1.22185	1.29257	1.45277	1.33516	1.41011	1.37779	1.28545	1.20414	1.13665	1.29866	1.53832	1.39612	1.10666	1.28895	1.04285	0.906281	1.16821
LOC115874958		0	0	0	-0.288314	0	0	-0.122654	0	0	0	0	0	0	0	0	0	0	-0.864943	0	0	0	0	0	0	0	-0.367962	0	0
LOC115874959		-0.153361	-0.689338	-0.561257	-0.192111	-0.781051	-0.316259	0.0494781	0	-0.193933	-0.26615	0	-1.01951	-1.0485	0	-0.747283	-0.936489	-0.576334	0	0	-1.00252	-0.505705	-0.834928	-0.270342	0.180563	-0.858998	0	0	0.148434
LOC115874960	Protein of unknown function (DUF1397)	2.36203	2.85947	2.94323	2.74232	3.06126	2.59551	2.73945	2.38313	2.46361	2.23936	2.80798	2.88185	2.88859	2.81832	3.08503	2.92633	2.82787	2.70559	2.6935	3.03068	3.08432	3.06879	2.50625	2.6293	2.65099	2.77978	2.75457	2.684
LOC115874961	Integrase core domain	0.603711	0.813413	0.527254	0.489065	0.524725	0.539482	0.82704	0.765093	0.65537	0.390671	0.775582	0.944968	0.719689	0.320278	0.797761	0.463722	0.485058	0.721075	0.261063	0.448843	0.542323	0.583011	0.594755	0.138414	0.885277	0.437781	0.962861	1.08048
LOC115874962	sequence-specific DNA binding. It is involved in the biological process described with regulation of transcription, DNA-templated	1.75326	1.90003	0.79378	1.33547	0.760671	1.88386	1.82273	1.69117	1.7507	1.81792	1.88705	1.94521	1.86782	1.0919	0.347447	0.941996	1.18821	1.27971	1.5385	0.479877	0.915609	0.886529	1.8258	1.94687	1.87893	1.82854	1.77036	1.8693
LOC115874963	aminoacylase activity. It is involved in the biological process described with	3.05577	2.39533	2.01121	2.31873	2.07954	2.75603	2.18594	3.15056	2.92944	3.0873	2.3991	2.53199	2.2549	2.09686	2.02417	1.91259	2.07967	2.36678	2.50974	2.10758	2.16004	1.971	2.88986	2.68836	2.68988	2.20669	2.19894	2.1522
LOC115874964	Component of the cytosolic iron-sulfur (Fe S) protein assembly machinery. Required for maturation of extramitochondrial Fe S proteins (By similarity)	1.23927	1.22041	0.613279	0.923562	0.558705	1.15941	1.20207	1.26942	1.19229	1.25611	1.27754	1.18723	1.19646	0.64042	0.628984	0.570432	0.863994	0.963189	0.943504	0.393427	0.619297	0.663392	1.19763	1.08258	1.19803	1.25268	1.14513	1.20839
LOC115874965		-0.600383	-0.806054	-0.736018	-0.659933	-0.364818	-0.533553	-0.727477	-0.339661	-0.60659	-0.854898	-1.1269	-1.13114	-0.160126	0	-1.15994	-1.04812	-0.988991	-0.421275	-0.569533	0	-1.09445	0	0	-0.630034	-0.970625	-0.380226	-1.1858	-0.616405
LOC115874966		-0.951004	-0.278452	0	0	-0.522509	0	-0.559568	-1.49201	-1.361	0	0	0	-0.835355	0	0	0	0	0	0	-1.56753	0	0	0	0	0	-1.67871	0	0
LOC115874967		-0.796535	-0.570743	0	-0.199586	0	0	-1.07143	0	-1.45972	-0.929881	0	0	-1.71223	0	0	0	0	0	-0.598758	0	0	0	0	0	0	-1.4764	-1.7379	0
LOC115874968	Signal transducer activity. It is involved in the biological process described with intracellular signal transduction	1.24433	1.68495	1.8608	1.81106	1.71525	1.55778	2.15776	1.20741	1.26129	1.2643	1.43804	1.84265	1.77415	1.85662	1.77504	1.95075	1.8816	1.76596	1.78563	1.6619	1.70897	1.77489	1.70598	1.68797	1.27939	2.19034	2.1457	2.13725
LOC115874969	Transmembrane transporter activity. It is involved in the biological process described with	1.90638	1.28807	0.863967	0.869923	0.895563	1.62026	0.7484	1.71383	1.86523	2.14009	1.71947	1.04816	1.09657	1.32609	0.70497	0.560843	0.991426	0.753481	0.864861	0.823965	0.983393	0.879331	1.49958	1.78312	1.57806	0.850439	0.542713	0.852047
LOC115874970		-0.714343	0	0	0	0	-0.470949	0	0	-1.33644	-0.806593	0	0	0	0	0	0	0	0	0	0	0	0	-1.41285	0	0	0	0	0
LOC115874971	DDE superfamily endonuclease	0.430391	0.650601	0.0938541	-0.130065	-0.267732	0.39685	0.351029	0.184942	0.571225	0.535006	0.691437	0.648734	0.611632	0.319108	0.117991	-0.155536	-0.163358	-0.0727638	-0.154075	-0.112423	-0.0927295	-0.598044	0.42518	0.688514	0.0768565	0.445406	0.632535	-0.0248556
LOC115874972		-0.815469	-1.03639	-0.320724	-0.168369	-0.235827	-0.716922	-0.580274	-0.554748	-0.821676	-1.06998	-1.34198	-1.34623	-0.42097	0	0	-0.962172	-0.505107	0	0	0	-0.70748	0	-0.597056	-0.845121	-0.70859	-0.486168	-1.09985	-0.154798
LOC115874973		0	0	-0.348797	-0.499578	-0.523284	0	-1.68526	0	0	0	0	0	0	0	0	-1.04639	0	-1.49873	0	0	-1.56985	0	0	0	0	-1.70072	-1.6612	-1.69386
LOC115874974		0.311354	0.331585	0.104039	0.151499	0.108903	0	0.178798	-0.0945905	0.337451	0.691203	0	0.511869	0.482885	-0.146061	0.261222	0.196955	0.25608	0	0.198416	0	0.326708	0	0	0	0	0	0.536394	0
LOC115874975	Protein of unknown function (DUF1397)	0.911445	1.76057	0.779741	0.337387	0.439135	0.664743	0.725036	1.15357	1.4727	0.108069	2.37185	1.48181	1.42806	1.71142	0.228996	0.398812	0.727304	0.185614	0.0992436	0.0317505	0.710647	0.575006	0.200787	1.21483	0.578608	0.818544	0.293799	1.06276
LOC115874976		-0.0417277	0.271173	0.356963	0.180784	-0.120447	0.0799601	0.0355645	0.00121212	-0.0325869	-0.0938084	0.679516	0.0278885	0.106114	0.522247	0.244603	0.304039	0.170039	0.242904	0.129409	-0.0977851	0.143757	-0.407314	-0.0768116	0.316692	0	0.169234	-0.424709	0.362168
LOC115874977		-0.0475977	-0.448423	-0.316595	-1.04407	-0.466362	0.0537539	-0.762616	-0.0172574	0.00901856	-0.134554	-0.406552	-0.954865	0.0161501	-0.0107356	-0.243301	-0.695749	-0.812715	-1.14809	-1.17141	-0.284659	-0.742086	-0.37234	0	0.110513	0.0507488	-1.04905	0.104421	-1.34322
LOC115874978		1.38589	1.64951	1.13782	1.40723	1.11197	1.40112	1.62965	1.24954	1.39859	1.50954	1.6216	1.66321	1.66373	1.12429	1.08868	1.2005	1.43324	1.37474	1.41372	1.00132	1.02101	1.31359	1.3395	1.4151	1.44874	1.65436	1.64589	1.58869
LOC115874979	It is involved in the biological process described with homophilic cell adhesion via plasma membrane adhesion molecules	0.62994	0.896337	0.257599	0.49636	0.0545149	0.734695	0.787976	0.456551	0.679806	0.753462	0.877098	0.95092	0.860991	0.335085	0.173419	0.264294	0.432283	0.494455	0.562344	-0.285218	0.143796	0.304967	0.732338	0.751122	0.720626	0.808445	0.742341	0.813141
LOC115874980	Component of the cytosolic iron-sulfur (Fe-S) protein assembly (CIA) machinery. Required for the maturation of extramitochondrial Fe-S proteins. Part of an electron transfer chain functioning in an early step of cytosolic Fe-S biogenesis. Transfers electrons from NADPH to the Fe-S cluster of the anamorsin DRE2 homolog	1.64581	1.46892	0.899013	1.11949	0.905143	1.46708	1.22444	1.70284	1.59568	1.6389	1.52534	1.43424	1.44717	1.02502	0.881479	0.790542	1.07627	1.11089	1.17131	0.817932	0.896492	1.00101	1.34948	1.45741	1.59435	1.27467	1.14701	1.25164
LOC115874981	Oxidoreductase activity. It is involved in the biological process described with metabolic process	0.188191	0.513428	-0.546112	0.118684	-0.603355	0.370143	0.571301	0.0425562	0.163102	0.358915	0.59586	0.682823	0.2616	-0.270435	-0.856904	-0.510996	-0.0125387	-0.0339183	0.40251	-1.05415	-0.522572	-0.233345	0.354722	0.32391	0.431796	0.556896	0.631975	0.52503
LOC115874982	Oxidoreductase activity. It is involved in the biological process described with metabolic process	0.400836	0.474106	-0.527386	0.0250513	-0.474115	0.208044	0.609159	-0.0224816	0.0962952	1.1287	0.47283	0.516227	0.43326	-0.727164	-0.854995	0	-0.325024	0.117753	0.282425	0	-1.33358	-0.0887682	0.5477	-0.232335	0.308766	0.59625	0.550511	0.680715
LOC115874983		-0.490269	-0.403696	-0.57847	0	-0.639773	-0.0438761	-0.989977	-0.977786	0	-0.493023	-0.58893	0	-0.622159	-0.427196	-0.621973	-0.68624	0	0	0	0	-1.03361	-0.88571	0	0	-0.131628	-1.16448	-0.647831	-1.15762
LOC115874984		0	0	0	0	0	0	-0.177045	0	0	0	0	0	0	0	0	0	0	0	0	0	0	0	0	0	0	0	0	-0.531135
LOC115874985	It is involved in the biological process described with cytoskeletal anchoring at plasma membrane	-1.51627	-0.884272	-1.68194	-0.37583	-0.676776	-1.34377	-1.28624	-1.4205	-1.59052	-1.53779	-1.50876	0	-1.14405	-1.773	-1.54181	-1.73101	0	0	-1.12749	-1.09807	-0.932252	0	-1.18981	-1.48902	-1.35249	-0.866829	-1.39157	-1.60033
LOC115874986	Protein enhancer of sevenless	0	-0.965424	-1.1425	-0.891665	-0.718059	-0.428844	-0.501373	0	0	0	0	-1.43364	-1.46263	-1.3926	-0.684291	-1.35062	0	-1.32584	-1.34916	-0.939528	-0.442713	-0.771936	-1.28653	0	0	0	-0.88624	-0.617877
LOC115874989		1.57064	1.5978	0.920823	1.28796	0.898005	1.49996	1.56197	1.62109	1.53	1.56084	1.63616	1.5876	1.56965	0.995962	0.920446	0.846062	1.24199	1.28004	1.34185	0.805584	0.94081	0.947622	1.50558	1.47981	1.5145	1.62407	1.56155	1.50028
LOC115874992	tolloid-like	0	-0.282249	0	0	0	0	-0.0103271	0	0	0	0	-0.846747	0	0	0	0	0	0	0	0	0	0	0	0	0	0	0	-0.0309812
LOC115874993	Functions as actin-binding component of the Arp2 3 complex which is involved in regulation of actin polymerization and together with an activating nucleation-promoting factor (NPF) mediates the formation of branched actin networks. Seems to contact the mother actin filament	2.01211	2.13761	1.71514	1.86061	1.85102	2.00739	2.18782	2.00033	1.92944	2.10655	2.12915	2.14953	2.13416	1.65973	1.66817	1.81753	1.90412	1.73188	1.94583	1.70635	1.85576	1.99095	2.03693	1.9437	2.04154	2.2242	2.14076	2.1985
LOC115874994		0	-0.687989	-0.455883	0	0	0	-0.182877	0	0	0	-1.40445	0	-0.659523	-1.36765	0	0	0	0	0	0	0	0	0	0	0	-0.548631	0	0
LOC115874995	Phosphotransferase activity, alcohol group as acceptor	1.11154	0.980566	0.30134	0.617667	0.309194	0.976299	1.07338	1.09611	1.11036	1.12814	0.997046	0.98434	0.960311	0.42851	0.149457	0.326053	0.553348	0.653169	0.646482	0.162129	0.313671	0.451782	0.858451	0.980139	1.09031	1.07253	1.03047	1.11715
LOC115874996	Jerky protein homolog-like	-0.302151	-0.0418424	-0.650001	-0.217974	-0.515644	-0.395773	-0.22306	-0.812894	-0.204761	0.111202	0.195751	-0.127253	-0.194026	-0.466424	-0.758111	-0.725468	-0.189222	-0.320477	-0.144223	-0.712319	-0.625678	-0.208935	-0.0381327	-1.48348	0.334294	-0.0105827	0.0910916	-0.74969
LOC115874997	Endonuclease-reverse transcriptase	-0.290969	0.00554087	-0.696227	0.0903567	-0.3838	-0.145552	0.0693122	0	-0.161785	-0.711123	0.39709	-0.209215	-0.171253	-0.469205	-1.01616	-0.603311	-0.243156	0.161832	0.352393	0	-0.950678	-0.20072	0.390195	0	-0.82685	0.0323939	-0.196925	0.372468
LOC115874998	ParB-like nuclease domain	2.01469	1.65939	1.50505	1.50863	1.62234	1.81025	1.6669	2.03652	1.82658	2.18096	1.58556	1.76132	1.63129	1.45855	1.58169	1.47492	1.54209	1.38148	1.60234	1.66168	1.5263	1.67904	1.7768	2.05721	1.59675	1.58951	1.65028	1.76091
LOC115874999		-0.0754214	-0.091054	-0.273193	-0.0642464	0	-0.280852	-0.621599	0	-0.378054	0.151789	-0.120209	-0.124454	-0.0284995	0	0	-0.81958	0	-0.192739	0	0	0	0	0	-0.878619	0.0360625	-0.996788	-0.355202	-0.512808
LOC115875000		-0.32638	-0.756399	-0.339066	-0.7703	0.0102974	0	-1.05474	-0.979141	0	0	0	-1.46959	-0.799605	-0.450827	-0.109223	-0.457146	-0.166072	-1.36178	-0.783044	-0.0723857	0.291373	-0.188095	0	0	0	-0.522381	-0.783885	-1.85794
LOC115875001		0.183036	0.28942	1.88525	1.39803	1.93184	0.267601	0.778937	0.348425	0.200683	0	0.69741	-0.119748	0.2906	1.68565	1.94003	2.03007	1.52415	1.3205	1.34945	1.83237	2.00552	1.95763	-0.0306285	0.74151	0.0919203	0.947436	0.728685	0.66069
LOC115875002		0.367167	0.569933	2.23121	1.66101	2.2396	0.600858	1.00063	0.811396	0.290106	0	0.611372	0.44268	0.655747	2.07936	2.2605	2.35378	1.73634	1.64905	1.59764	2.12273	2.34743	2.24862	0.823875	0.998752	-0.0200535	1.19946	0.912964	0.889462
LOC115875003		0	0	0	0	0	0	0	0	0	0	0	0	0	0	0	0	0	0	0	0	0	0	0	0	0	0	0	0
LOC115875004		0	0	0	0	0	0	0	0	0	0	0	0	0	0	0	0	0	0	0	0	0	0	0	0	0	0	0	0
LOC115875005		-0.381861	-0.214113	-0.260545	0	0	0	0	0	-0.900183	-0.245401	-0.642338	0	0	-0.781635	0	0	0	0	0	0	0	0	0	0	0	0	0	0
LOC115875006	serine-type endopeptidase activity. It is involved in the biological process described with proteolysis	0.523819	0.620904	0.815276	0.459993	1.1483	0.616338	0.873464	0.394242	0.45356	0.723653	0.708923	0.621245	0.532542	0.851253	0.686937	0.907636	0.431108	0.0620506	0.886821	1.00232	1.20629	1.2363	0.448844	0.844803	0.555365	0.706159	0.568094	1.34614
LOC115875007	It is involved in the biological process described with metabolic process	0	-0.658207	-0.281244	-0.406581	-0.233395	0	-0.271497	0	0	0	0	-1.06086	-0.913757	-0.843732	0	0	-1.21974	0	0	0	0	-0.700186	0	0	0	0	-0.814491	0
LOC115875008	Belongs to the EF-1-beta EF-1-delta family	0.35269	0.798861	-0.393583	0.229667	-0.3028	0.427811	0.54598	0.0586762	0.490717	0.508677	0.7138	0.806465	0.876317	-0.629616	-0.331478	-0.219654	0.316593	0.321757	0.0506532	-0.653662	-0.332938	0.0782014	0.430698	0.478268	0.374467	0.550431	0.623641	0.463869
LOC115875009		-0.272971	0	-0.566588	0	-0.387414	0	-0.529095	0	-0.674378	-0.144535	0	0	0	-0.75995	0	-0.939813	0	0	0	0	-1.16224	0	0	0	0	0	0	-1.58728
LOC115875010	Component of the exocyst complex involved in the docking of exocytic vesicles with fusion sites on the plasma membrane	1.14046	1.1035	0.916921	1.0018	0.879753	1.06815	1.28357	1.18141	1.10404	1.13595	1.06793	1.16073	1.08186	0.890523	0.854916	1.00532	0.95821	1.09413	0.953075	0.852466	0.928815	0.857978	0.880001	1.06976	1.25468	1.22586	1.23227	1.39257
LOC115875011	It is involved in the biological process described with positive regulation of apoptotic process	2.29939	2.30991	2.15484	2.10627	2.04429	2.41337	2.56874	2.27642	2.26887	2.35289	2.30724	2.37231	2.25017	2.14312	2.10322	2.21816	2.06033	2.09339	2.16511	2.11529	2.08678	1.93081	2.46002	2.26775	2.51235	2.46415	2.54327	2.69882
LOC115875012	Belongs to the TRAFAC class myosin-kinesin ATPase superfamily. Kinesin family	1.44971	1.40797	0.815254	1.14385	0.88244	1.35697	1.42659	1.33525	1.52571	1.48818	1.38846	1.43685	1.3986	0.936871	0.662912	0.845978	1.04963	1.21158	1.17035	0.791022	0.911978	0.944321	1.20301	1.35786	1.51003	1.33201	1.41865	1.52912
LOC115875013	Enoyl-(Acyl carrier protein) reductase	1.60156	1.55748	0.856635	1.23257	1.03655	1.44878	1.3686	1.62119	1.5738	1.6097	1.51409	1.65692	1.50142	1.03674	0.671727	0.861438	1.17548	1.22894	1.2933	0.940143	1.11613	1.05338	1.33371	1.49153	1.52109	1.32502	1.34639	1.43439
LOC115875014		1.28711	1.18107	0.599554	1.00413	0.778706	1.16331	1.19637	1.34693	1.2548	1.2596	1.08451	1.33554	1.12316	0.777723	0.352497	0.668441	0.990808	1.03729	0.984297	0.611364	0.865141	0.859612	1.20357	1.29738	0.98897	1.09102	1.30284	1.19525
LOC115875015	Mothers against decapentaplegic homolog	1.04125	1.15179	1.04595	0.941698	1.01752	1.12445	1.22619	1.02105	1.06384	1.03886	1.16445	1.20532	1.08562	1.06285	1.04449	1.03051	0.881087	0.979565	0.964441	0.938217	0.929965	1.18438	1.12262	1.0894	1.16133	1.22177	1.17066	1.28612
LOC115875016	Chondroitin sulfate proteoglycan	0.838161	0.71015	0.974564	0.729126	1.0812	1.17739	1.03479	0.293564	0.775991	1.44493	0.331528	1.06589	0.733038	0.964545	0.898931	1.06022	0.941804	0.60556	0.640015	1.16786	1.15147	0.924257	1.07355	1.10717	1.35146	0.981932	1.00171	1.12074
LOC115875017	Zinc ion binding	1.15362	1.17796	1.07117	0.915283	1.05583	1.28972	1.21397	1.00871	1.25845	1.19369	1.17292	1.2255	1.13547	1.05147	1.05534	1.10669	0.918686	0.875027	0.952135	1.01098	0.942746	1.21376	1.22698	1.27437	1.36782	1.16671	1.24193	1.23328
LOC115875018	It is involved in the biological process described with	1.56944	1.52929	1.37551	1.46623	1.31215	1.66624	2.02777	1.49991	1.55504	1.65337	1.45169	1.56275	1.57341	1.38923	1.27995	1.45734	1.47717	1.47645	1.44506	1.26361	1.38627	1.28658	1.55382	1.71547	1.72943	1.89923	1.94981	2.23425
LOC115875019	Protein tyrosine kinase	1.87216	1.79896	1.6219	1.60618	1.66082	1.66253	1.88182	1.89045	1.88857	1.83747	1.75943	1.85561	1.78185	1.61341	1.4978	1.7545	1.61757	1.58578	1.61521	1.59049	1.72161	1.67037	1.57033	1.63624	1.78103	1.82869	1.84198	1.97479
LOC115875020	It is involved in the biological process described with proteolysis	1.65638	1.60316	1.42383	1.3802	1.4536	1.50881	1.53478	1.61583	1.65174	1.70155	1.54382	1.66308	1.60259	1.3754	1.49375	1.40233	1.38909	1.33627	1.41523	1.39723	1.42969	1.53388	1.51899	1.45253	1.55491	1.53476	1.52011	1.54946
LOC115875021	Belongs to the class-II pyridoxal-phosphate-dependent aminotransferase family	1.54997	1.52479	1.67669	1.94375	1.75271	1.55022	1.38462	1.41465	1.53788	1.69738	1.40335	1.63884	1.53216	1.68907	1.8696	1.4714	1.94524	1.98095	1.90505	1.94133	1.58331	1.7335	1.40976	1.77394	1.46696	1.46024	1.44741	1.24622
LOC115875022		1.41239	0.636781	0.0443661	0.50065	-0.102492	0.861468	0.623956	1.42407	1.33173	1.48136	0.753435	0.67974	0.477167	0.302277	-0.225377	0.056198	0.246602	0.848353	0.406994	-0.161101	-0.00310469	-0.143272	1.2037	1.38055	0.000149908	0.67589	0.391358	0.804619
LOC115875023	Single-stranded DNA binding protein, SSDP	1.95745	1.87993	1.60182	1.69931	1.58809	2.02172	1.86045	1.84243	1.97344	2.05649	1.85839	1.92505	1.85635	1.64666	1.52658	1.63221	1.63222	1.71922	1.7465	1.61264	1.54265	1.60897	1.97209	2.00997	2.08311	1.82346	1.89487	1.86303
LOC115875024	Oxidoreductase activity. It is involved in the biological process described with oxidation-reduction process	2.70493	2.25777	2.63904	2.28787	2.45249	2.52252	2.77458	2.54833	2.58978	2.97668	2.24027	2.21844	2.31459	2.61159	2.75974	2.54579	2.25427	2.25872	2.35063	2.53711	2.53039	2.28995	2.54937	2.56437	2.45381	2.69384	2.79199	2.83792
LOC115875025	It is involved in the biological process described with protein phosphorylation	1.92923	1.86264	1.473	1.71375	1.44232	1.87569	1.88299	1.81223	1.93224	2.04321	1.88309	1.89773	1.8071	1.49525	1.49468	1.42907	1.67565	1.70832	1.75728	1.40944	1.40159	1.51594	1.86033	1.91673	1.85001	1.83148	1.92424	1.89325
LOC115875026	Lysine methyltransferase	0.839305	1.18866	0.408874	0.798385	0.557392	0.898511	1.03013	0.908255	0.827847	0.781814	1.17617	1.18566	1.20416	0.630388	0.281796	0.314439	0.873251	0.74062	0.781283	0.49392	0.569131	0.609124	0.779926	1.12228	0.79333	1.03814	0.952003	1.10026
LOC115875027		0.123496	0.658854	-0.291945	-0.112885	-0.439055	0.541579	0.499746	-0.20589	0.121416	0.454964	0.660087	0.748596	0.56788	-0.500399	-0.218054	-0.157383	0.0400448	0.0782508	-0.456951	-1.1265	0.0692806	-0.259943	0.69381	0.5337	0.397229	0.502681	0.671076	0.32548
LOC115875028		1.24258	1.65282	1.12368	1.5041	1.00243	1.43409	1.56495	1.26668	1.27187	1.18918	1.60633	1.71872	1.6334	1.16865	1.04037	1.16201	1.53167	1.44687	1.53375	0.880635	0.929761	1.19689	1.44378	1.50386	1.35462	1.59814	1.60709	1.48962
LOC115875029	Belongs to the ubiquitin-conjugating enzyme family	1.8695	1.81881	1.67944	1.70513	1.68858	1.97375	1.90834	1.73853	1.9723	1.89766	1.79217	1.86239	1.80188	1.66979	1.64915	1.71937	1.64927	1.74415	1.72196	1.67248	1.72711	1.66614	1.96105	1.96474	1.99544	1.85799	1.89806	1.96898
LOC115875030	ATPase activity. It is involved in the biological process described with microtubule-based movement	-0.460361	0.157263	-0.702802	-0.46247	-0.512155	-0.216384	-0.0253138	-0.428141	-0.331114	-0.621826	0.188132	0.32177	-0.0381117	-0.602996	-0.679084	-0.826325	-0.397594	-0.610476	-0.379341	-0.627042	-0.549356	-0.360066	-0.154502	-0.584335	0.0896834	-0.059571	0.0815213	-0.0978916
LOC115875031	Adaptins are components of the adapter complexes which link clathrin to receptors in coated vesicles	1.80645	1.74993	1.19145	1.40233	1.23339	1.74711	1.64111	1.78121	1.81538	1.82276	1.75831	1.77659	1.71489	1.25193	1.14674	1.17569	1.38726	1.38285	1.43687	1.15208	1.2294	1.31869	1.7517	1.68052	1.80912	1.63613	1.612	1.6752
LOC115875032	It is involved in the biological process described with regulation of transcription, DNA-templated	0.273103	0.21795	-0.399404	-0.000424833	-0.194589	-0.0339071	0.365015	0.442379	0.193179	0.183753	0.00193102	0.325045	0.326874	-0.425031	-0.49487	-0.27831	-0.365313	0.06274	0.301299	-0.148047	-0.391595	-0.0441244	-0.883231	0.336066	0.445444	0.169205	0.475306	0.450535
LOC115875033	Belongs to the histidine acid phosphatase family	1.73111	1.73559	1.14802	1.54547	1.30494	1.62623	1.74908	1.74322	1.70976	1.74035	1.72417	1.72027	1.76234	1.25934	1.14519	1.03953	1.54298	1.57861	1.51481	1.30685	1.32928	1.27867	1.49035	1.70958	1.67877	1.71107	1.75972	1.77644
LOC115875034	Cell division cycle protein 123	1.3678	1.45997	0.730148	1.16294	0.637084	1.32736	1.39025	1.29269	1.35381	1.45691	1.43383	1.50267	1.44341	0.815246	0.613899	0.761299	1.17423	1.10853	1.20607	0.60321	0.513759	0.794283	1.27219	1.38431	1.32556	1.34987	1.44212	1.37875
LOC115875035	Carboxylesterase family	1.36747	1.74622	1.43445	1.41852	1.59778	1.58375	1.84591	1.33913	1.3407	1.42258	1.68767	1.79717	1.75383	1.30778	1.42557	1.56999	1.38743	1.34857	1.51956	1.4796	1.60425	1.70949	1.55495	1.6209	1.5754	1.80276	1.8515	1.88349
LOC115875036	Belongs to the MIP aquaporin (TC 1.A.8) family	0.538255	0.5532	0.0739185	0.150699	0.01144	0.641553	0.454405	0.434349	0.600123	0.580294	0.394933	0.572896	0.691772	0.0713837	-0.031455	0.181827	-0.0785617	-0.0432704	0.573929	-0.118288	0.135489	0.0171192	0.62537	0.888704	0.410585	0.3687	0.505918	0.488599
LOC115875037	chitin binding. It is involved in the biological process described with chitin metabolic process	-0.513278	0.0912936	-0.597934	-0.771865	-0.185051	-0.244827	0	-0.701485	0.156525	-0.994873	0	0.573982	-0.300101	-0.451925	-0.153787	-1.18809	-1.12897	0	-1.18663	-0.555152	0	0	0	-0.402033	-0.332449	0	0	0
LOC115875038		0.773815	0.631809	-0.0102787	0.346957	0.0963651	0.790917	0.622589	0.647598	0.673099	1.00075	0.573298	0.720644	0.601483	0.159624	-0.31598	0.12552	0.363805	0.249054	0.428011	0.0775862	0.0883252	0.123184	0.392569	0.853774	1.12641	0.624518	0.71714	0.52611
LOC115875039		0.0173339	-0.242452	-0.176458	0.0888889	0.398332	0.0801125	-0.0522367	0.0434181	-0.0454408	0.0540245	-0.60714	0.0653089	-0.185524	-0.218162	-0.135033	-0.176177	0.0989674	-0.0337569	0.201456	0.350092	0.50085	0.344053	-0.131834	0.204992	0.16718	-0.475119	0.0106518	0.307757
LOC115875040	A domain family that is part of the cupin metalloenzyme superfamily.	1.43814	1.44333	1.18386	1.19975	1.14027	1.41663	1.3042	1.41709	1.4497	1.44762	1.38291	1.53113	1.41596	1.30306	1.14726	1.10125	1.08916	1.22025	1.28983	0.767708	1.36259	1.29051	1.49552	1.29696	1.45742	1.24344	1.28103	1.38813
LOC115875041	sequence-specific DNA binding. It is involved in the biological process described with regulation of transcription, DNA-templated	1.68695	1.59714	1.29498	1.6675	1.39791	1.69947	1.91587	1.62077	1.67846	1.76161	1.54298	1.66165	1.58678	1.26568	1.30232	1.31693	1.57221	1.72124	1.70904	1.47498	1.32597	1.3928	1.63077	1.69838	1.76925	1.84133	1.93377	1.9725
LOC115875042		1.55984	1.43387	1.13596	1.40793	1.15663	1.47314	1.46677	1.53892	1.44196	1.69865	1.43429	1.42853	1.43879	1.03927	1.22629	1.14231	1.43	1.40295	1.39086	1.22037	1.09419	1.15533	1.40896	1.45706	1.5534	1.50405	1.42747	1.4688
LOC115875043		0.191398	0.288839	0.0390004	0.411224	-0.0624332	0.454662	0.669513	0.333544	0.00591767	0.234731	0.330709	0.180336	0.355472	-0.0796538	0.192931	0.00372449	0.276729	0.578177	0.378767	0.10042	-0.129763	-0.157956	0.424358	0.408442	0.531184	0.724642	0.743727	0.54017
LOC115875044		0.17941	1.20914	1.18385	1.25264	1.20446	0.916223	1.18516	0.12164	0.320916	0.0956735	0.985559	1.47497	1.1669	1.23186	1.11922	1.20048	1.32784	1.17833	1.25175	1.01945	1.32721	1.26671	0.987018	1.26183	0.49982	1.20087	1.25177	1.10286
LOC115875045	Belongs to the OSBP family	-0.271638	0.412641	0.193484	-0.124835	-0.137682	-0.342423	0.0140593	-0.255607	-0.040275	-0.519032	0.367332	0.645634	0.224958	0.324946	0.110425	0.145083	-0.0968223	-0.210348	-0.0673355	-0.155032	-0.227109	-0.0309057	-0.502035	0.109524	-0.634759	0.237646	-0.226683	0.0312147
LOC115875046	Structural constituent of cuticle	0.440733	0.651893	-0.202422	0.633894	0.450691	0.43419	0.432636	0.244063	0.468496	0.60964	0.787242	0.744839	0.423599	-0.302257	0.256293	-0.561302	0.486828	0.504872	0.909982	0.289121	0.647633	0.41532	-0.0200939	0.533473	0.789191	0.485504	0.544054	0.268349
LOC115875047	Tumour necrosis factor family.	-0.0623212	0.703866	-0.114347	-0.356015	-0.11097	-0.0740045	0.0885226	0.111478	0.309436	-0.607878	1.2041	0.416908	0.490586	0.49271	-0.787981	-0.0477685	-0.316002	-0.0773457	-0.674696	-0.645279	-0.00233587	0.314705	0	0.0244705	-0.246484	0.0886418	-0.0734772	0.250403
LOC115875048	Metal ion binding	0.00293329	-0.476891	-1.34769	-0.7228	-1.00833	-0.559438	-0.650962	0.0575423	0.0731601	-0.121903	-0.553602	-0.335998	-0.541074	-1.07311	-1.54089	-1.42906	-0.892817	-0.802223	-0.47336	-0.796125	-1.29931	-0.929563	-0.285796	-0.944035	-0.448483	-1.00421	-0.525353	-0.423322
LOC115875049		-0.0189523	0.0347602	0.281242	-0.171118	0.138438	-0.288507	-0.26572	-0.148935	-0.179292	0.27137	-0.2372	0.171218	0.170262	0.223687	0.24963	0.370408	-0.199965	-0.273818	-0.0395725	0.0840028	0.118174	0.213137	-0.711633	0.0277126	-0.181599	-0.10783	-0.36056	-0.328769
LOC115875050	activity. It is involved in the biological process described with proteolysis	1.91435	1.80063	1.53839	1.56423	1.49132	1.85039	1.71617	1.92174	1.90548	1.91582	1.82131	1.83295	1.74764	1.55932	1.58866	1.46721	1.53488	1.54822	1.60958	1.47535	1.47489	1.52373	1.91147	1.73569	1.90401	1.63363	1.70032	1.81456
LOC115875051		1.53848	1.49613	1.03405	1.29729	1.062	1.46597	1.5343	1.49303	1.53288	1.58953	1.46156	1.52226	1.50458	1.07332	1.00904	1.01979	1.26496	1.3737	1.2532	0.949089	1.11323	1.12367	1.40973	1.53027	1.4579	1.50725	1.4566	1.63905
LOC115875052	Regulator of G protein signalling domain	0.935057	1.14324	0.908714	0.491384	0.772653	0.969072	0.920941	0.905316	0.871036	1.02882	0.957338	1.21879	1.25359	0.980344	0.754936	0.990863	0.590093	0.254719	0.62934	0.538044	0.864842	0.915075	0.825503	1.0555	1.02621	0.895754	0.97497	0.892098
LOC115875053	Structural constituent of cuticle	-0.210088	-0.798071	-0.429956	-0.918396	0	-0.784729	-0.391425	0	-0.630265	0	-0.00444317	-1.33091	-1.05886	-1.28987	0	0	-1.18876	-1.2231	-0.34333	0	0	0	-1.1838	0	-1.17039	-0.94797	-0.607413	0.381109
LOC115875054	In Between Ring fingers	1.77654	1.7818	1.46244	1.48129	1.41842	1.74056	1.63421	1.76198	1.81328	1.75437	1.80391	1.72777	1.81371	1.50263	1.44682	1.43787	1.4643	1.45428	1.52527	1.41594	1.40083	1.4385	1.72447	1.74276	1.75443	1.6575	1.62826	1.61687
LOC115875055		1.68894	1.79363	1.15793	1.50467	1.22487	1.73554	1.67497	1.63681	1.69869	1.73131	1.79222	1.83431	1.75435	1.21811	1.08316	1.17251	1.48077	1.49713	1.53612	1.14453	1.21506	1.31503	1.63644	1.7583	1.81188	1.69172	1.65309	1.68011
LOC115875056	SH3/SH2 adaptor activity	0.592715	0.625628	0.113133	0.350613	0.0493705	0.482195	0.627305	0.52873	0.575732	0.673682	0.623055	0.720566	0.533264	0.156131	-0.0785179	0.261785	0.362303	0.274557	0.414979	-0.0532471	-0.055093	0.256452	0.15954	0.589488	0.697557	0.502576	0.632939	0.7464
LOC115875057	Catalyzes the ferrous insertion into protoporphyrin IX	1.5271	1.51692	1.32399	1.4104	1.35338	1.49332	1.48604	1.56048	1.50488	1.51595	1.49359	1.53835	1.51882	1.30297	1.37577	1.29324	1.45514	1.38916	1.38691	1.31445	1.34483	1.40086	1.43871	1.53676	1.50448	1.50927	1.5533	1.39556
LOC115875058		-0.284393	-0.76801	-0.710656	-0.390242	-0.364648	-0.330783	-0.779788	0	-0.45295	-0.400228	-1.27429	-0.676471	-0.353273	-1.23749	0	-0.894476	0	-1.17073	0	0	0	-1.09395	0	-0.652486	-0.339864	-0.418472	-1.33319	-0.587704
LOC115875059	metalloendopeptidase activity. It is involved in the biological process described with	2.26141	1.75763	1.03141	1.5238	0.824905	2.1053	1.50054	2.19662	2.22613	2.36148	1.78317	1.82065	1.66908	1.34411	0.805613	0.944505	1.28658	1.61913	1.66569	0.810432	0.714799	0.949483	2.06291	2.13153	2.12147	1.43668	1.48428	1.58066
LOC115875060		0.51304	0.0891759	-0.212932	-0.184118	-0.524992	0.428538	-0.14649	1.23993	1.04578	-0.746595	0.157498	-0.0685959	0.178626	-0.0787086	0.379727	-0.939813	0	0.0849674	-0.637321	-0.704815	-0.0319082	-0.838253	1.10654	0	0.17907	0	-0.174405	-0.265064
LOC115875061	G-protein coupled receptor activity. It is involved in the biological process described with G-protein coupled receptor signaling pathway	1.19354	1.31883	1.09769	0.610022	1.24021	0.897464	1.31846	1.2265	1.07941	1.2747	1.20481	1.37403	1.37766	1.2138	0.936234	1.14303	0.728128	0.741845	0.360095	1.00642	1.26549	1.44871	0.291441	1.28714	1.11381	1.40233	1.36573	1.18734
LOC115875062	syntaxin binding	1.39374	1.50094	0.927539	1.12752	0.876746	1.51894	1.49749	1.35776	1.45511	1.36834	1.56385	1.4002	1.53877	0.988758	0.760068	1.03379	1.02925	1.16805	1.18527	0.746922	1.01681	0.866507	1.4339	1.66046	1.46245	1.46393	1.49436	1.53418
LOC115875063	phosphorus-oxygen lyase activity. It is involved in the biological process described with	0.658561	1.42965	1.86922	1.71119	1.83135	1.25512	1.45089	0.844456	0.727831	0.403396	1.20752	1.59053	1.49088	1.78137	1.94478	1.8815	1.80352	1.69525	1.63481	1.74773	1.82279	1.92353	1.41981	1.39707	0.948482	1.50955	1.52326	1.31986
LOC115875064	receptor activity. It is involved in the biological process described with multicellular organismal development	2.08211	1.99884	1.86416	1.73869	1.60318	2.20389	1.89676	2.00943	2.06794	2.16895	1.98422	2.12367	1.88864	1.82683	1.79065	1.975	1.79201	1.71525	1.70882	1.57532	1.63857	1.59565	2.06085	2.18139	2.36943	1.9203	1.95025	1.81973
LOC115875065	Belongs to the peptidase S1 family	0.451704	1.04938	1.39484	1.21186	1.36884	0.784346	1.00874	0.653412	0.53356	0.168139	1.06388	0.994558	1.08969	1.28189	1.53475	1.36787	1.29503	1.21656	1.12399	1.27152	1.34276	1.49225	0.949784	0.909632	0.49362	1.10388	1.06525	0.857101
LOC115875066	It is involved in the biological process described with protein targeting to Golgi	1.49437	1.60344	1.28722	1.46087	1.36705	1.47517	1.67791	1.49962	1.53988	1.44362	1.53621	1.64591	1.62819	1.33568	1.2454	1.28059	1.50705	1.46386	1.4117	1.28832	1.36273	1.45011	1.43025	1.51302	1.48223	1.64266	1.63947	1.75159
LOC115875067	Insect cuticle protein	-0.332621	-0.173712	-0.57906	-1.28446	-0.856451	0.143392	-0.0653274	-0.383293	-0.377221	-0.237349	0.0403248	0.0682646	-0.629727	-0.212915	-1.28275	-0.24151	-1.41283	-0.970058	-1.4705	-1.06087	-0.916237	-0.592248	0	-0.0838412	0.514016	-0.1051	-0.287422	0.19654
LOC115875068		0.0732003	0.276086	0.704454	0.730946	0.397857	0.614803	0.614693	0.219601	0	0	-0.345785	0.85409	0.319955	0.645252	0.621171	0.846938	0.746363	0.757776	0.688699	0.320176	0.385627	0.487768	0.818271	1.02614	0	0.555786	0.947495	0.340797
LOC115875069	Predicted coiled-coil protein (DUF2205)	1.89547	1.79306	1.50655	1.43586	1.4613	1.91342	1.76177	1.89434	1.83749	1.95459	1.74454	1.86837	1.76626	1.56448	1.4632	1.49197	1.40533	1.48512	1.41712	1.40196	1.44384	1.5381	1.76553	1.89422	2.08052	1.74719	1.78672	1.75139
LOC115875070	Src homology 3 domains	1.64893	1.52027	1.13306	1.33412	1.21963	1.60405	1.63675	1.60087	1.67786	1.66805	1.49312	1.53184	1.53586	1.16305	1.1069	1.12924	1.26106	1.35514	1.38618	1.22812	1.2285	1.20228	1.56235	1.60845	1.64135	1.60319	1.6419	1.66516
LOC115875071	Cysteine-rich hydrophobic domain 2	1.94208	1.85031	1.42161	1.46419	1.37368	1.86713	1.94011	1.96469	1.8456	2.01595	1.83079	1.88623	1.83393	1.41575	1.39295	1.45613	1.44938	1.52956	1.41362	1.26837	1.43631	1.41637	1.79982	1.82367	1.9779	1.96217	1.88184	1.97631
LOC115875072		1.09931	1.19951	0.604076	0.899374	0.641253	1.10144	1.31482	1.02695	1.09719	1.1738	1.1553	1.27619	1.16705	0.628763	0.520192	0.663273	0.87579	0.895179	0.927153	0.549469	0.65723	0.717061	1.05614	1.06808	1.1801	1.30474	1.28917	1.35055
LOC115875073	It is involved in the biological process described with microtubule cytoskeleton organization	2.18443	2.22138	2.02052	2.14608	2.04872	2.20248	2.28179	2.14949	2.25383	2.14996	2.17445	2.28922	2.20047	2.00432	2.03474	2.02252	2.12886	2.12727	2.18213	2.0033	2.06786	2.07501	2.17196	2.2392	2.19629	2.27971	2.28386	2.28181
LOC115875074	structural constituent of cuticle	-0.489846	0	0	0	0	-0.556358	-0.593461	0	-1.46954	0	0	0	0	0	0	0	0	0	0	0	0	0	0	-1.66907	0	0	0	-1.78038
LOC115875075	Belongs to the ligand-gated ion channel (TC 1.A.9) family	-0.419782	-0.0510695	0.0579744	-0.401623	-0.104872	-0.504777	-0.161804	-0.105872	-0.651554	-0.501922	-0.518648	0.380197	-0.014758	0.120207	-0.0435357	0.0972519	-0.0339547	-0.255386	-0.915527	-0.28405	0.115855	-0.146421	0.214045	-1.45315	-0.275226	-0.72622	0.0809917	0.159817
LOC115875076	EF-1 guanine nucleotide exchange domain	2.43031	2.59386	1.96082	2.42234	2.01574	2.38107	2.52834	2.41003	2.41224	2.46866	2.61959	2.57318	2.58881	2.06028	1.9426	1.87958	2.45992	2.38562	2.42147	1.97485	1.89077	2.18161	2.30729	2.46579	2.37012	2.56504	2.50626	2.51372
LOC115875078		0.18505	0.758956	0.293077	-0.202189	-0.0845506	0.39309	0.00971129	-0.831997	1.33644	0.0507063	0.380768	1.65926	0.23684	0.019623	0.859608	0	-0.180296	-0.515671	0.0893991	-0.430392	-0.0127579	0.189498	0.200329	0.400509	0.578432	0.412674	0.4522	-0.83574
LOC115875079		0	-0.10272	-0.115174	-0.26368	-0.719079	0	0.0323635	0	0	0	0	0.142548	-0.450708	0	-0.228673	-0.116849	0	-0.791039	0	-0.881851	-0.561127	-0.714259	0	0	0	0.237421	0.368717	-0.509048
LOC115875080	WD domain, G-beta repeat	0.915845	1.09372	0.662194	0.544732	0.782878	0.879048	1.01395	0.884131	0.799995	1.06341	1.04412	1.14786	1.08918	0.586286	0.618463	0.781832	0.497121	0.554465	0.582609	0.585075	0.87394	0.889619	0.825043	0.974479	0.837624	0.960449	1.07353	1.00785
LOC115875081	Nuclear protein MDM1	1.6768	2.0765	1.02021	1.53364	0.964188	1.86158	1.6727	1.68352	1.74687	1.60002	2.08905	2.15547	1.98497	1.1528	0.901664	1.00617	1.45303	1.52338	1.6245	0.779751	1.00755	1.10526	1.78918	1.90963	1.88594	1.68653	1.73031	1.60128
LOC115875083		1.3148	1.42382	1.018	1.09812	1.28124	1.50601	1.74033	1.34731	1.2755	1.32159	1.34582	1.50394	1.42168	0.864538	0.967063	1.22241	1.0882	0.96201	1.24414	1.14232	1.24357	1.45785	1.42932	1.49554	1.59318	1.68743	1.69573	1.83783
LOC115875084	delta24-sterol reductase activity	0.580163	1.15542	1.89561	1.67038	1.85104	0.877124	0.853869	1.0328	0.692406	0.0152818	1.06767	1.25547	1.14311	1.81667	1.96475	1.90542	1.79417	1.62765	1.58931	1.81852	1.85624	1.87837	1.22544	0.952618	0.45331	0.906431	0.931967	0.723209
LOC115875085	Secretory carrier-associated membrane protein	2.32228	2.42281	2.29743	2.3575	2.37396	2.34166	2.49483	2.30035	2.28719	2.37931	2.40329	2.42015	2.44499	2.2346	2.33375	2.32395	2.42038	2.30653	2.34558	2.29755	2.366	2.45833	2.32037	2.3188	2.38582	2.49715	2.47523	2.5121
LOC115875086	Abhydrolase domain containing 18	0.951726	1.06368	0.504142	0.757046	0.55213	0.937408	1.06678	0.932242	0.832392	1.09055	1.03557	1.01099	1.14448	0.552124	0.569436	0.390866	0.768189	0.763134	0.739815	0.461862	0.695152	0.499376	0.823929	0.981915	1.00638	1.01676	1.10127	1.0823
LOC115875087	Pao retrotransposon peptidase	0	0	0	0	0	0	0	0	0	0	0	0	0	0	0	0	0	0	0	0	0	0	0	0	0	0	0	0
LOC115875088	Adenylyltransferase that mediates the addition of adenosine 5'-monophosphate (AMP) to specific residues of target proteins	1.43145	1.31747	0.964174	1.25501	1.15999	1.29312	1.3805	1.40575	1.4324	1.45621	1.24349	1.39161	1.31732	0.997603	0.983407	0.911514	1.24685	1.25278	1.26539	1.02367	1.13804	1.31828	1.27241	1.19356	1.4134	1.33689	1.35659	1.44803
LOC115875089	Belongs to the nucleosome assembly protein (NAP) family	1.41115	1.50486	0.791782	1.12736	0.87821	1.34638	1.59513	1.29472	1.40602	1.53272	1.51556	1.55947	1.43955	0.883592	0.74397	0.747786	1.02671	1.13761	1.21777	0.785759	0.965154	0.883715	1.17249	1.38874	1.47792	1.60964	1.51701	1.65874
LOC115875090	B-cell lymphoma 9 protein	1.3475	1.38999	1.01498	1.1672	0.980427	1.4108	1.41368	1.31413	1.34226	1.38611	1.38332	1.42185	1.36482	1.02533	0.958635	1.06097	1.14676	1.18176	1.17307	0.88157	1.03095	1.02876	1.38556	1.39382	1.45303	1.38715	1.43246	1.42142
LOC115875091	Belongs to the class-I aminoacyl-tRNA synthetase family	1.56937	1.71716	0.982797	1.41659	1.02567	1.56549	1.51759	1.52875	1.57	1.60938	1.73999	1.68663	1.72485	1.09874	0.984262	0.865384	1.3976	1.40803	1.44413	0.908975	0.890272	1.27775	1.47855	1.62849	1.58944	1.5001	1.52588	1.52678
LOC115875092	Zinc ion binding. It is involved in the biological process described with ubiquitin-dependent protein catabolic process	0.695544	0.171044	-0.825216	-0.191238	-0.471666	0.548665	0.474663	0.791497	0.851927	0.443208	-0.222134	0.424286	0.310981	-0.4227	-0.931871	-1.12108	-0.158862	-0.035599	-0.379253	-0.886079	-0.322317	-0.206604	0.695058	0.331766	0.619171	0.615528	0.601578	0.206884
LOC115875093	Na( ) H( ) exchange regulatory cofactor	1.59619	1.51578	0.974472	0.925292	1.08575	1.42311	1.94005	1.44908	1.64613	1.69337	1.58298	1.68893	1.27544	1.06706	0.876788	0.979564	1.01036	0.929711	0.835811	1.09114	1.06271	1.1034	1.22429	1.34247	1.70258	1.9642	2.03501	1.82094
LOC115875094	Synapse-associated protein	1.76666	1.82991	1.65686	1.43538	1.62049	1.75892	1.86362	1.7232	1.73529	1.8415	1.82604	1.85796	1.80573	1.6155	1.63883	1.71625	1.44325	1.45388	1.40902	1.47755	1.6753	1.70862	1.7111	1.79039	1.77528	1.81303	1.85829	1.91953
LOC115875096		2.06013	1.91365	2.24159	1.63409	2.32484	1.75855	2.07153	2.04808	2.0268	2.10552	1.75201	1.97744	2.01151	2.00419	2.36814	2.35243	1.45058	1.58164	1.87004	2.29474	2.24708	2.43269	1.70244	1.77585	1.79737	2.07677	2.03866	2.09918
LOC115875097	Staufen C-terminal domain	2.61464	2.53694	2.08593	2.50974	2.10973	2.67475	2.58819	2.57702	2.68199	2.5849	2.47864	2.55792	2.57426	2.14696	2.06067	2.05017	2.47841	2.51374	2.53707	2.14752	2.04681	2.13486	2.703	2.65696	2.66428	2.53476	2.58609	2.64372
LOC115875098	Zinc ion binding	1.78782	1.72967	1.18355	1.39525	1.20955	1.74394	1.66922	1.74839	1.82137	1.79368	1.68682	1.77433	1.72787	1.2487	1.12633	1.17561	1.33079	1.41337	1.4416	1.15281	1.19867	1.27717	1.6982	1.71206	1.82157	1.62748	1.66592	1.71425
LOC115875099	Transferase activity, transferring hexosyl groups	1.57852	1.71401	1.20104	1.43489	1.19838	1.59974	1.76791	1.54723	1.55442	1.6339	1.67757	1.74945	1.71501	1.20528	1.11843	1.27941	1.41494	1.42131	1.46843	1.07133	1.12495	1.39885	1.57928	1.57981	1.64014	1.76927	1.68619	1.84827
LOC115875100	Bardet-Biedl syndrome 2 protein homolog	-0.231871	-0.23896	0	-0.219519	0	0	0	0	-0.695613	0	-0.370821	0	-0.346059	0	0	0	0	0	-0.658556	0	0	0	0	0	0	0	0	0
LOC115875101		0.834674	0.199093	-0.626986	-0.114049	-0.923549	0.534902	0.161473	0.823614	0.75852	0.921888	0.183925	0.253319	0.160036	-0.0850565	-1.07254	-0.723359	-0.451626	-0.0688468	0.178326	-1.28999	-0.902322	-0.578333	0.568479	0.399746	0.63648	0.00537035	0.196665	0.282383
LOC115875102		0.699812	0.838616	0.459394	0.499799	0.397641	0.680521	0.771688	0.715598	0.591547	0.79229	0.856291	0.858837	0.80072	0.536369	0.363207	0.478606	0.466311	0.45045	0.582636	0.253071	0.461519	0.478334	0.422474	0.800074	0.819014	0.795962	0.73313	0.785971
LOC115875103	Low-density lipoprotein receptor domain class A	0.270211	-0.37338	-0.497683	-1.26639	-0.562843	-0.0797466	-0.429412	-0.17368	0.405808	0.578505	-0.611823	-0.0461931	-0.462122	-0.340945	-0.552113	-0.59999	-0.592017	-1.83048	-1.37668	-0.559566	-0.579381	-0.549582	0.0661567	0.0252171	-0.330613	-0.379259	-0.474431	-0.434547
LOC115875104	MFS_1 like family	-0.107916	-0.11349	-0.572698	-0.626712	-0.996182	-0.179998	-1.16404	-0.435833	-0.00379181	0.115877	-0.208828	-0.0609817	-0.070661	-0.384641	-0.557142	-0.776311	-0.659194	-0.642386	-0.578555	-0.646048	-0.822649	-1.51985	-0.142349	0.104881	-0.502525	-1.49759	-1.75909	-0.235456
LOC115875105	DUF1866	1.48094	1.25714	0.776832	0.952435	0.736942	1.34649	1.21413	1.48314	1.49914	1.46053	1.26819	1.25599	1.24722	0.931519	0.709636	0.689343	0.847852	1.04832	0.961132	0.692027	0.698577	0.820222	1.24234	1.30982	1.48732	1.15181	1.19668	1.29392
LOC115875106	Fibroblast growth factor receptor	0.742512	1.01282	0.968654	0.311663	0.983744	0.638379	0.698414	0.669047	0.740472	0.818018	0.707388	1.12029	1.21079	1.02997	0.790458	1.08553	0.419879	0.257631	0.25748	0.880988	0.982155	1.08809	0.246528	1.06022	0.608387	0.516601	0.819556	0.759085
LOC115875107	Haem-NO-binding	0	0	0	0	0	0	-0.0718772	0	0	0	0	0	0	0	0	0	0	0	0	0	0	0	0	0	0	-0.215632	0	0
LOC115875108		-0.285946	-1.5191	-0.546667	-0.606558	0	-0.59421	-0.731718	0	0	-0.857837	-1.60696	-1.6112	-1.33916	0	-1.64	0	-0.99193	0	-0.827745	0	0	0	0	-1.28619	-0.496443	-1.22826	-0.966889	0
LOC115875109	Leucine Rich Repeat	1.66732	1.86267	0.434732	1.07898	0.603046	1.70922	1.62456	1.46597	1.69054	1.84545	1.87816	1.90801	1.80182	0.676221	-0.00336412	0.631339	1.00823	0.946154	1.28255	0.299993	0.686846	0.822299	1.63885	1.71128	1.77755	1.54855	1.63241	1.69271
LOC115875110	Leucine Rich Repeat	2.99523	2.25695	1.61903	1.62535	1.10063	2.87689	1.99191	2.91669	3.00982	3.05918	2.44275	2.1293	2.19881	1.90175	1.45796	1.49738	1.50877	1.5405	1.82679	1.35571	0.682158	1.26401	2.63187	2.90915	3.08963	1.92231	2.02831	2.0251
LOC115875111	RNA pseudouridylate synthase domain-containing protein	1.40671	1.41288	0.574548	0.964557	0.567935	1.35221	1.31307	1.28411	1.38699	1.54904	1.42816	1.43182	1.37868	0.714277	0.429196	0.580172	0.805288	1.03465	1.05373	0.41347	0.639638	0.650698	1.36227	1.34988	1.34448	1.34625	1.28003	1.31291
LOC115875112	It is involved in the biological process described with DNA repair	1.18419	1.23674	0.00801555	0.983698	0.295415	1.29412	1.07515	0.905339	1.09787	1.54935	1.20256	1.37796	1.12969	0.395231	-0.635689	0.264505	0.694483	1.00607	1.25055	0.0964839	0.332887	0.456873	0.920432	1.56587	1.39606	1.02203	0.78561	1.41782
LOC115875113	Domain of unknown function (DUF3402)	1.67563	1.66223	1.108	1.32922	1.14999	1.63039	1.63813	1.65783	1.68614	1.68291	1.64118	1.72774	1.61778	1.17976	1.03839	1.10585	1.23431	1.32924	1.42411	1.05769	1.15187	1.24042	1.65141	1.61214	1.62762	1.59155	1.61261	1.71023
LOC115875114	Memo-like protein	1.58022	1.64302	1.35317	1.34783	1.33602	1.55211	1.58363	1.51185	1.54199	1.68681	1.63261	1.65257	1.64387	1.34533	1.32687	1.38732	1.28948	1.30661	1.44741	1.28368	1.39691	1.32746	1.47347	1.55238	1.63048	1.54906	1.57077	1.63107
LOC115875115		-0.176796	0	0	0	0	0	0	0	0	-0.530387	0	0	0	0	0	0	0	0	0	0	0	0	0	0	0	0	0	0
LOC115875116		-0.211938	-1.12876	-0.590846	-1.24203	-1.27409	-0.269322	-1.35828	0	-0.635815	0	-0.508304	-1.81358	-1.06441	-1.77254	0	0	-1.19431	-1.70577	-0.826002	-1.49555	-1.17483	-1.15187	0	0	-0.807965	-0.907762	-1.86824	-1.29884
LOC115875117		2.42503	1.82291	0.789019	0.0498376	0.0480497	0.909879	1.4698	2.35604	2.47595	2.44312	1.70748	2.12467	1.63657	1.15569	0.821805	0.389561	-0.697442	0	0.846955	0	-0.501875	0.646024	2.49193	0.615757	-0.378046	1.60404	1.72796	1.07741
LOC115875118	Protein phosphatase 1 regulatory	0.0923495	0.388479	0.160872	1.31209	1.26903	-0.0326527	0.807323	0.00448553	0.135497	0.137066	0.284197	0.372706	0.508532	0.0401655	-0.0296729	0.472122	1.38769	1.22989	1.31868	0.970362	1.56729	1.26942	-0.895155	1.20183	-0.40463	0.744363	0.42159	1.25602
LOC115875119		0	0	0	-0.261015	0	0	0	0	0	0	0	0	0	0	0	0	0	0	-0.783044	0	0	0	0	0	0	0	0	0
LOC115875120	EF-hand domain pair	0.873829	1.03219	0.837229	2.04915	1.81424	-0.434703	1.59713	0.775413	0.716367	1.12971	0.919855	1.53962	0.637105	1.71841	1.62394	-0.830669	1.95273	2.14569	2.04903	1.76226	1.77861	1.90183	-0.590491	-0.713617	0	1.80936	1.79132	1.19071
LOC115875121	Belongs to the aldehyde dehydrogenase family	0.686796	0.868944	1.04262	1.02935	1.35711	0.552406	0.977217	0.590155	0.659752	0.810482	0.778377	1.12293	0.705519	1.421	1.26568	0.441173	0.964055	1.01377	1.11023	1.28799	1.35344	1.42991	0.57781	0.656011	0.423396	1.10718	1.05097	0.773499
LOC115875122	Oxidoreductase activity, acting on the CH-CH group of donors. It is involved in the biological process described with oxidation-reduction process	0.486927	0.516406	-0.153786	0.924149	0.635392	-0.774805	0.956278	0.701521	0.0357389	0.723521	0.41277	0.924399	0.21205	0.685094	0.237059	-1.38351	0.786204	0.995378	0.990863	0.546093	0.642034	0.71805	-1.01839	0	-1.30602	1.04025	1.13202	0.69656
LOC115875123		0.649422	0.886031	1.06547	1.37466	1.64103	-0.6936	1.24848	0.920804	0.243701	0.783763	0.915723	1.19833	0.544037	1.67173	1.52468	0	1.27388	1.4367	1.41338	1.60705	1.69393	1.62212	-0.978837	-1.10196	0	1.37426	1.36962	1.00157
LOC115875125		-0.651668	-0.0324902	-0.3482	-0.41943	-0.230249	-0.412056	-0.994129	-1.30793	0	-0.647075	0	-0.446197	0.348727	-0.75734	-0.0490272	-0.238233	-1.25829	0	0	-0.781386	0.227312	-0.136673	0	-1.37645	0.140288	-1.49462	0	-1.48776
LOC115875126		-0.221711	-0.30588	-0.268543	-0.248835	-0.259296	-0.242713	0	0	-0.665134	0	0	0	-0.91764	0	0	-0.80563	-0.746505	0	0	0	-0.374847	-0.40304	0	0	-0.728139	0	0	0
LOC115875127	Calcium ion binding	-1.3761	-0.676603	-1.29944	-0.583153	-1.08697	-0.2299	-1.11	-1.7991	-0.713846	-1.61537	-1.10921	0	-0.920594	-1.24851	-1.61938	-1.03043	-1.74946	0	0	0	-1.85492	-1.40599	0	0	-0.689701	-1.98579	-1.34421	0
LOC115875128		0.507228	0.410066	0.166948	-0.575789	0.0638456	0.370116	0.734821	0.709208	0.596228	0.216247	0.467128	0.551019	0.21205	0.559874	-0.355062	0.296031	-1.29806	-0.429311	0	0	0	0.191537	0.570228	0.207028	0.333093	0.718463	0.522169	0.963831
LOC115875129	Glucose dehydrogenase FAD, quinone -like	-0.266911	-0.0693806	-0.428082	0	-0.380233	-0.155266	0	0	-0.800734	0	0	0	-0.208142	-1.28425	0	0	0	0	0	0	0	-1.1407	0	0	-0.465799	0	0	0
LOC115875130		0	0	0	0.0575829	0	0	0	0	0	0	0	0	0	0	0	0	0	0.172749	0	0	0	0	0	0	0	0	0	0
LOC115875131	Cytochrome P450	0	0	0	0	0	0	0	0	0	0	0	0	0	0	0	0	0	0	0	0	0	0	0	0	0	0	0	0
LOC115875132		-0.251502	0	-0.335608	0	0	0	0	0	-0.754505	0	0	0	0	0	-1.00682	0	0	0	0	0	0	0	0	0	0	0	0	0
LOC115875133	Alpha-N-acetylglucosaminidase (NAGLU) tim-barrel domain	-0.200167	-0.246865	0.72361	0.561794	0.721864	0.0417042	-0.967351	0	-0.600501	0	-0.740596	0	0	0.635319	1.13663	0.398882	0.652582	0.584813	0.447985	1.07606	0.394509	0.695017	0.32309	-0.197977	0	-0.617176	-0.975589	-1.30929
LOC115875134	Elongation complex protein 6	-0.132006	0.325522	-0.267465	0.786111	0.611972	0.338559	0.840227	0	0.213161	-0.609179	0.179521	0.521118	0.275925	0	0	-0.802396	0.755039	0.899078	0.704215	0.570905	0.613664	0.651347	0.780204	0.235474	0	0.683153	0.68317	1.15436
LOC115875135	MOSC domain	0.601572	0.632158	-0.0768383	0.594361	0.00563781	0.742668	0	-0.267429	0.708681	1.36346	0.47361	1.03364	0.389228	-0.0178688	-0.212646	0	0.870348	0.468027	0.444708	0.0963879	0.220817	-0.300292	1.18075	0.769557	0.277699	0	0	0
LOC115875138	subunit of the gamma-secretase complex, an endoprotease complex that catalyzes the intramembrane cleavage of integral membrane proteins such as Notch receptors	1.18305	1.19784	0.83635	0.890189	0.892508	1.16453	1.27519	1.19207	1.26588	1.0912	1.22142	1.21204	1.16005	0.79862	0.887348	0.823081	0.853154	0.990325	0.82709	0.812158	0.876708	0.988659	1.31948	1.0401	1.13402	1.30191	1.26316	1.2605
LOC115875139	RNAse P Rpr2/Rpp21/SNM1 subunit domain	0.948345	1.01157	0.368521	0.710072	0.707632	0.575563	0.904131	0.895341	0.997864	0.951832	1.11154	0.895585	1.02758	0.36675	0.205141	0.533674	0.560614	0.818867	0.750735	0.819825	0.596481	0.70659	0.613	0.30623	0.807459	0.778539	0.748174	1.18568
LOC115875140	Phosphofurin acidic cluster sorting protein	1.22938	1.18986	0.0954957	0.831627	0.0832384	0.987763	1.16146	1.10518	1.20928	1.37368	0.988371	1.57582	1.00538	0.0862198	-0.0968506	0.297118	0.606121	0.90295	0.985811	-0.342945	0.309375	0.283285	0.884083	1.43612	0.643083	1.32282	1.35656	0.804983
LOC115875141		0.00529722	-0.0691128	-0.309425	0.378415	-0.335707	0.549108	0.121181	-0.364266	0.192714	0.187444	-0.628622	0.180046	0.241238	-0.193888	-0.360636	-0.373751	0.354381	0.516331	0.264533	-0.615874	-0.119058	-0.27219	0.359343	0.681153	0.60683	0.294139	0.0906269	-0.0212213
LOC115875142	It is involved in the biological process described with signal transduction	1.98386	1.56578	0.891028	0.866524	0.450559	1.68464	1.25704	2.05051	2.09252	1.80854	1.68036	1.40529	1.61171	0.860564	1.08865	0.723872	0.679815	0.834527	1.08523	1.21397	-0.813828	0.951537	1.55614	1.70381	1.79398	1.36964	1.46363	0.937865
LOC115875143	YqaJ-like viral recombinase domain	-0.641602	-1.36196	-0.171473	0.218046	-0.251813	0.154282	0.122619	-0.503539	-0.703521	-0.717746	-1.46687	-1.29502	-1.324	-0.369373	0	-0.145047	0.208859	0.55315	-0.10787	-0.976995	0.12787	0.0936869	0	0.844022	-0.381175	-0.0954715	-0.622677	1.086
LOC115875144	It is involved in the biological process described with protein phosphorylation	0.682574	0.441118	0.709953	0.518565	0.616409	0.848692	0.823213	1.05162	0.637186	0.358915	0.603546	0.175426	0.544381	1.04204	0.375107	0.71271	1.01319	0.299622	0.242879	0.458688	0.49611	0.894428	0.956782	0.733828	0.855467	0.945023	0.982257	0.54236
LOC115875145		0.933886	0.946782	1.54872	1.2141	0.471792	1.78048	0.589129	-0.157817	1.38537	1.5741	1.29383	0.0854647	1.46105	1.60474	1.37729	1.66414	1.17058	1.0616	1.41012	-0.108395	0.122152	1.40162	1.89751	1.62082	1.82312	0.156092	0.217894	1.3934
LOC115875146	Platelet-activating factor acetylhydrolase, isoform II	1.34506	1.00685	0.249378	0.748807	-0.20109	1.16524	0.868112	1.40783	1.31492	1.31242	1.08382	1.1369	0.799823	0.566438	0.117342	0.0643555	0.594998	0.907159	0.744265	-0.337468	-0.220864	-0.0449374	1.09907	1.19994	1.19669	0.796456	0.856092	0.951789
LOC115875147		-0.755088	-0.604286	-1.0211	-0.772992	-0.863747	-0.172604	-0.762508	-0.653407	-1.22137	-0.390492	-0.838582	-0.403494	-0.570781	-0.704877	-0.996564	-1.36186	-0.700676	-0.735021	-0.883278	-1.12686	-0.505109	-0.959271	0	-0.517811	0	-0.93701	-0.596454	-0.754059
LOC115875148	Receptor binding	0	-0.245454	-0.322456	0	0	-0.287099	0	0	0	0	0	0	-0.736363	-0.967369	0	0	0	0	0	0	0	0	-0.861297	0	0	0	0	0
LOC115875149		0	0	0	0	0	0	0	0	0	0	0	0	0	0	0	0	0	0	0	0	0	0	0	0	0	0	0	0
LOC115875150		-0.227127	-0.677436	-0.464568	-0.349742	0	-0.0958774	-0.587685	0	0	-0.68138	-0.389106	-0.179472	-1.46373	-1.3937	0	0	0	0	-1.04923	0	0	0	-0.287632	0	0	-1.05181	-0.71125	0
LOC115875151	Oxidoreductase activity, acting on paired donors, with incorporation or reduction of molecular oxygen, reduced ascorbate as one donor, and incorporation of one atom of oxygen	0.427886	0.380323	-0.505642	0.0410936	-0.431582	0.220283	0.359054	0.3104	0.581787	0.391471	0.637987	0.169585	0.333398	-0.174726	-0.461273	-0.880928	0.151325	-0.379026	0.350982	-0.566748	-0.480108	-0.247889	0.0404909	0.398489	0.221869	0.276317	0.475544	0.3253
LOC115875152	Transposase IS4	0	-0.540347	-0.404335	-0.284283	0	0	-0.377326	0	0	0	0	-0.296029	-1.32501	0	0	-1.213	-0.852848	0	0	0	0	0	0	0	0	0	-0.651716	-0.480263
LOC115875153		-0.283275	0.073712	-0.167025	-0.851605	-0.442924	-0.580557	-0.312634	-0.0254777	-0.438534	-0.385813	0.21725	0.150858	-0.146972	-0.223076	0	-0.278	-0.820935	-0.85528	-0.878599	-0.946092	-0.0813	-0.301379	0	-0.9391	-0.80257	-0.212171	0.32468	-1.05041
LOC115875154		0.327212	0.475613	-0.130206	-0.408691	-0.0885078	0.385083	0.347864	0.460175	0.127429	0.394031	-0.248633	0.826303	0.84917	-0.193355	-0.063621	-0.133641	0.208786	-0.20577	-1.22909	-0.55622	0.129652	0.161044	0.324898	0.585471	0.24488	0.0973906	0.57625	0.369952
LOC115875155	Belongs to the short-chain dehydrogenases reductases (SDR) family	0.0210688	0.65696	0.893995	-0.0492094	0.979295	0.076241	0.227788	0.493666	0.030443	-0.460903	1.30353	0.558421	0.10893	0.952254	1.03167	0.698062	0.217918	-0.453249	0.0877034	0.884613	1.00924	1.04404	0	-0.236039	0.464763	0.322485	-0.0321355	0.393014
LOC115875156	Transferase activity, transferring hexosyl groups	-0.661843	-0.668771	-1.69932	-1.28626	-1.19158	-0.964377	-0.787224	-0.421082	-0.808585	-0.755863	-1.12477	-0.388653	-0.492889	-1.38901	-2.0609	-1.64805	-0.889956	-1.32224	-1.64659	-1.11202	-1.09233	-1.3704	-0.504783	-2.00812	-0.380228	-0.89584	-1.04537	-0.42046
LOC115875157	Deoxynucleoside kinase	0.295326	0.844869	0.293903	0.24694	-0.218679	1.25965	0.874485	0	0.885977	0	0.717005	1.08267	0.734928	0.591073	0	0.290636	0.224822	0.44575	0.0702487	-0.298274	-0.357762	0	1.29174	1.25279	1.23441	1.01652	0.948833	0.658106
LOC115875158	Metal ion binding	1.03588	1.05141	0.229252	0.488967	0.131948	0.810847	0.926384	0.944242	1.08679	1.07661	1.05905	1.09857	0.996606	0.358612	0.253058	0.0760864	0.371301	0.565754	0.529846	0.0665362	0.116899	0.212409	0.677292	0.761774	0.993474	0.803473	0.939609	1.03607
LOC115875159		1.04466	1.14379	0.484903	0.839358	0.379627	0.908186	1.07184	1.19044	0.979696	0.963842	1.08634	1.16757	1.17747	0.538021	0.587546	0.329143	0.838237	0.846557	0.83328	0.175961	0.374951	0.587968	0.779971	0.999562	0.945025	1.13256	1.07123	1.01172
LOC115875160	Dimerisation domain of Ca+-activated chloride-channel, anoctamin	1.1596	1.0137	0.987224	0.553796	0.420458	1.06626	0.789681	1.19209	1.15749	1.12923	0.953812	1.13835	0.948944	0.907142	1.12522	0.929308	0.497578	0.674489	0.48932	0.337005	0.477359	0.44701	1.01563	0.992452	1.19071	0.692414	0.813056	0.863573
LOC115875161	Inhibitor of apoptosis-promoting Bax1	2.28934	2.11028	2.10488	1.95535	2.04284	2.22194	2.17448	2.25014	2.23939	2.3785	1.99696	2.12799	2.20588	2.06444	2.19512	2.05509	2.00472	1.88039	1.98093	1.99095	2.05718	2.08039	2.27662	2.1453	2.24389	2.16959	2.1386	2.21524
LOC115875162		1.42193	1.25665	1.07887	0.960969	1.13034	1.47524	1.27052	1.3394	1.30091	1.62549	1.22016	1.39526	1.15454	1.0853	1.08051	1.0708	0.953836	0.729612	1.19946	1.09926	1.08882	1.20293	1.50737	1.30672	1.61163	1.28116	1.20853	1.32187
LOC115875163	It is involved in the biological process described with regulation of microtubule polymerization or depolymerization	2.91697	2.36431	2.32687	1.70932	2.44994	3.04472	2.21156	2.85221	2.6711	3.2276	1.94502	2.92867	2.21924	2.48097	2.37993	2.1197	1.45206	1.53028	2.14562	2.53863	2.30622	2.50497	3.15012	2.81651	3.16753	2.20605	2.24787	2.18077
LOC115875164	signal transducer activity. It is involved in the biological process described with regulation of transcription, DNA-templated	2.17658	2.41968	2.08466	2.2831	2.1359	2.35574	2.61978	2.16287	2.18451	2.18235	2.38137	2.4453	2.43237	2.0765	2.0127	2.16477	2.31246	2.21565	2.32119	2.03267	2.10713	2.26791	2.30357	2.39252	2.37112	2.63374	2.61557	2.61004
LOC115875165		0	0	0	0	0	0	0	0	0	0	0	0	0	0	0	0	0	0	0	0	0	0	0	0	0	0	0	0
LOC115875166	Guanyl-nucleotide exchange factor activity. It is involved in the biological process described with regulation of small GTPase mediated signal transduction	1.91249	1.46412	1.45259	1.19061	1.32105	1.79806	1.4764	1.90306	1.91532	1.91909	1.46231	1.55745	1.3726	1.48213	1.39692	1.47871	1.14923	1.15953	1.26307	1.21197	1.3789	1.37229	1.75346	1.66723	1.97348	1.44883	1.40703	1.57335
LOC115875167	Belongs to the mitochondrial carrier (TC 2.A.29) family	2.58463	2.03481	1.56147	1.81286	1.5405	2.42997	1.57796	2.626	2.42848	2.6994	1.96702	2.20128	1.93613	1.74658	1.55051	1.38733	1.69157	1.88467	1.86234	1.53728	1.49822	1.58599	2.41853	2.376	2.49539	1.5155	1.5308	1.68758
LOC115875168	It is involved in the biological process described with regulation of transcription, DNA-templated	-0.443215	-0.118532	-0.13236	-0.788543	-0.428571	0.148374	-0.2502	-0.69012	-0.13314	-0.506387	-0.477355	-0.145808	0.267567	-0.177318	-0.247157	0.0273945	-0.640479	-0.549885	-1.17526	-0.543787	-0.444912	-0.297014	0.334519	-0.281523	0.392127	-0.751874	0.0473199	-0.0460449
LOC115875169	Chaperonin 10 Kd subunit	2.83815	2.97442	1.5311	2.42028	1.67633	2.70749	2.59041	2.90339	2.78518	2.82587	3.0924	2.89582	2.93504	1.99087	1.27979	1.32264	2.2384	2.46788	2.55455	1.36337	1.71499	1.95062	2.63118	2.77406	2.71723	2.6261	2.54606	2.59907
LOC115875170	Peptidase activity. It is involved in the biological process described with signal peptide processing	1.86457	2.12898	1.74207	2.02529	1.73266	1.77727	2.12279	1.91677	1.83931	1.83763	2.1667	2.12961	2.09064	1.74639	1.74154	1.73829	2.08513	1.99865	1.9921	1.69712	1.66422	1.83664	1.79071	1.79677	1.74434	2.11714	2.1064	2.14482
LOC115875171	GTP binding. It is involved in the biological process described with protein transport	1.88708	1.79227	1.30023	1.47767	1.31315	1.83539	1.93054	1.92368	1.84429	1.89328	1.79912	1.75799	1.81969	1.25901	1.30986	1.33183	1.48223	1.51361	1.43715	1.23871	1.29072	1.41001	1.86953	1.73868	1.89797	1.9354	1.9011	1.95512
LOC115875172	nucleotide binding	1.31772	1.14987	0.576433	0.849962	0.510409	1.14361	1.23097	1.33502	1.1771	1.44104	1.17776	1.09145	1.1804	0.698333	0.52204	0.508925	0.668165	0.983155	0.898567	0.473928	0.599425	0.457875	1.3822	1.01852	1.03011	1.20138	1.1072	1.38433
LOC115875173	It is involved in the biological process described with transcription	1.61007	1.68307	0.73442	1.30225	0.73325	1.52758	1.63067	1.61401	1.53472	1.68149	1.72114	1.68196	1.6461	0.84566	0.643196	0.714402	1.20897	1.26461	1.43318	0.47228	0.793003	0.934468	1.47232	1.46499	1.64542	1.60994	1.60235	1.67972
LOC115875174		0	0	0	0	0	0	0	0	0	0	0	0	0	0	0	0	0	0	0	0	0	0	0	0	0	0	0	0
LOC115875175		0	0	0	0	0	0.170302	0	0	0	0	0	0	0	0	0	0	0	0	0	0	0	0	0	0.510907	0	0	0	0
LOC115875176		-0.28098	-0.720636	0	0	0	0	-0.484939	0	-0.842941	0	0	-0.765432	-1.39648	0	0	0	0	0	0	0	0	0	0	0	0	0	0	-1.45482
LOC115875177		0	-0.300696	0	-0.273949	-0.289882	-0.294116	-0.219987	0	0	0	-0.902088	0	0	0	0	0	0	0	-0.821846	0	-0.869645	0	0	-0.882347	0	0	-0.65996	0
LOC115875178	Mitotic spindle assembly checkpoint protein	0.739622	0.700944	-0.212086	0.370438	-0.211975	0.0684645	0.67062	0.592464	0.812417	0.813986	0.67366	0.682576	0.746595	-0.403489	0.128733	-0.361503	0.299682	0.455669	0.355962	-0.524445	-0.152568	0.0410875	-0.996387	0.693401	0.50838	0.486594	0.659177	0.866088
LOC115875179		0.131464	0.425094	-0.320114	-0.0782989	-0.314619	-0.142504	0.197912	0.157453	-0.129071	0.36601	0.54203	0.402696	0.330554	-0.0637683	-0.115123	-0.781451	-0.148294	0.254054	-0.340656	-0.273451	-0.388456	-0.28195	0.0423038	-0.74358	0.273764	-0.00441681	0.271199	0.326954
LOC115875180		-0.218013	0	0	0	-0.331335	0	0	0	-0.65404	0	0	0	0	0	0	0	0	0	0	0	0	-0.994005	0	0	0	0	0	0
LOC115875181	Tudor domain	1.34769	1.17759	0.551643	0.846651	0.473791	1.32131	1.22052	1.30938	1.3967	1.337	1.16348	1.18371	1.18558	0.658825	0.433824	0.562279	0.798332	0.860229	0.881394	0.375473	0.504496	0.541404	1.29385	1.24429	1.4258	1.18901	1.26082	1.21174
LOC115875182	Protein of unknown function (DUF667)	0	0	0	0	0	0	0	0	0	0	0	0	0	0	0	0	0	0	0	0	0	0	0	0	0	0	0	0
LOC115875183	Cadherin repeats.	0.14004	0.0989794	-0.270567	-0.551428	-0.420368	0.289828	-0.159086	0.237131	0.106621	0.0763683	-0.243935	0.340915	0.199957	-0.437589	-0.393484	0.0193703	-0.336478	-1.06979	-0.248013	-0.507392	-0.538851	-0.214861	0.281267	0.459171	0.129046	-0.110414	0.244866	-0.61171
LOC115875184	Involved in the fragmentation of the mitochondrial network and its perinuclear clustering	-0.444405	-0.123206	0	-0.155156	-0.277997	-0.175323	0	-0.758474	0	-0.574741	-0.369618	0	0	0	0	0	0	0	-0.465467	-0.83399	0	0	0	-0.525969	0	0	0	0
LOC115875185	odorant binding	-0.0976135	-0.331161	0	0	-0.318932	0	-0.0444746	0	-0.292841	0	0	-0.993483	0	0	0	0	0	0	0	0	-0.956795	0	0	0	0	-0.133424	0	0
LOC115875186	larval salivary gland morphogenesis	0.635883	0.376625	-0.891431	0.32537	0.153557	0.692387	0.24485	0.930424	0.964525	0.0126992	0.530133	0.0374861	0.562257	-0.422076	-1.5711	-0.681121	0.480667	0.385052	0.110391	0.0544799	-0.0284886	0.43468	0.855234	0.416186	0.805739	0.412737	0.407367	-0.0855535
LOC115875187	Transferase activity, transferring hexosyl groups	0	0.0269465	-0.11962	-0.0976485	0.0164607	0	-0.169701	0	0	0	0	0	0.0808395	-0.112378	0	-0.246483	-0.24535	0.0213352	-0.0689305	0.0148441	0.0345379	0	0	0	0	0	-0.509104	0
LOC115875188		0	-0.19911	0	0	0	0	0	0	0	0	-0.59733	0	0	0	0	0	0	0	0	0	0	0	0	0	0	0	0	0
LOC115875189		0.771617	0.840028	0.43909	0.822415	0.546154	0.790248	1.16127	0.503418	0.749149	1.06228	0.742314	0.912042	0.865727	0.499721	0.576871	0.240676	0.838668	0.869022	0.759554	0.261795	0.709918	0.666748	0.838366	0.92853	0.60385	0.978457	1.20566	1.29971
LOC115875190		0.238994	0.832564	-0.107243	0.0247791	-0.0319092	0.798176	0.384143	0.482186	0.509108	-0.274313	0.900847	0.731451	0.865396	-0.150494	-0.220333	0.049099	-0.13956	0.110092	0.103806	0.00155088	-0.404724	0.307446	0.710499	0.974684	0.709345	0.501388	0.452779	0.198263
LOC115875191	activity. It is involved in the biological process described with ion transport	-0.685606	-0.0559261	-0.482306	-1.58727	-0.655296	-0.524535	-0.942421	-1.00761	-0.672482	-0.376722	0	-0.145881	-0.0218977	-0.295655	-0.549138	-0.602124	-1.65694	-1.39026	-1.71461	-0.606008	-0.859316	-0.500564	-0.47589	-0.41338	-0.684334	-0.990187	-1.15478	-0.682297
LOC115875192	activity. It is involved in the biological process described with ion transport	-1.31806	-0.464653	-1.06531	-1.01446	-0.657915	-0.263858	-0.670663	-1.70468	-0.728569	-1.52095	-0.889853	-0.125091	-0.379015	-0.801906	-1.52496	-0.869065	-1.35401	-1.68938	0	-0.825952	-0.614373	-0.533421	0	0	-0.791574	-1.28931	-0.471634	-0.251044
LOC115875193	Odorant binding protein	0.548507	0.526994	0.277341	0	-0.164098	-0.361957	0.140953	0	1.64552	0	0	1.58098	0	0	0.832024	0	0	0	0	-0.627333	-0.033608	0.168648	0	0	-1.08587	0.422858	0	0
LOC115875195	It is involved in the biological process described with regulation of Rab GTPase activity	-0.271073	-0.0442154	-0.412569	0.159932	0.377936	-0.0315758	-0.496652	0	-0.671531	-0.141687	-0.413686	0.281039	0	0.10023	-0.52591	-0.812026	0.224822	0.0878153	0.167159	0.26807	0.0447258	0.821013	-0.0947275	0	0	-0.0349927	-0.171558	-1.28341
LOC115875196		0	-0.118326	0	0	0	-0.260313	-0.559299	0	0	0	0	0	-0.354977	0	0	0	0	0	0	0	0	0	-0.78094	0	0	-1.02224	-0.681679	0.0260166
LOC115875197		0.783454	-0.0214342	-0.00526356	0.552716	0.0216036	0.590881	-0.151905	0.869324	0.864672	0.616364	-0.287657	0.185219	0.0381354	0.182793	0.0102926	-0.208877	0.768578	0.686809	0.202759	-0.040825	-0.498252	0.603888	0.734388	0.672315	0.365939	-0.386085	0.376545	-0.446173
LOC115875198	sodium channel activity. It is involved in the biological process described with sodium ion transport	-0.39139	-0.446606	0	-0.957577	-0.275258	-0.616541	-0.497904	0	-0.263961	-0.910209	-0.369294	-0.885422	-0.0851026	0	0	0	-1.0443	-1.37968	-0.448752	0	0	-0.825775	-0.386127	-1.4635	0	-1.28064	0	-0.213078
LOC115875199	TLC domain	1.79836	1.56887	1.30408	1.43578	1.31937	1.61245	1.56675	1.81736	1.73812	1.8396	1.60636	1.58558	1.51467	1.39487	1.3283	1.18907	1.37567	1.54841	1.38325	1.26646	1.34649	1.34516	1.66623	1.41928	1.75184	1.4938	1.54746	1.65899
LOC115875200	alpha/beta hydrolase fold	2.12136	1.72098	1.56973	1.92941	1.7152	2.00818	2.0298	2.05266	2.11944	2.19199	1.7256	1.78797	1.64938	1.56534	1.52768	1.61618	1.86388	1.8782	2.04616	1.6305	1.76852	1.74657	1.93638	1.90205	2.18611	1.90743	1.96715	2.21483
LOC115875201	It is involved in the biological process described with oxidation-reduction process	-0.97279	-0.000648628	-0.307526	-0.696022	-0.931752	-0.114658	-0.182351	-1.27839	-0.54532	-1.09466	0	0	-0.00194588	0	-0.922579	0	-0.383653	-1.2631	-0.441316	-1.05288	-1.03318	-0.709194	-0.144608	0.232868	-0.432234	-0.863025	0.570077	-0.254105
LOC115875202		1.79869	2.08052	1.90428	1.82794	1.84405	1.93291	1.87645	1.81369	1.84727	1.73512	2.03505	2.03694	2.16958	1.871	1.84476	1.99709	1.82398	1.8228	1.83703	1.81596	1.85616	1.86003	1.89749	2.0249	1.87633	1.89888	1.86626	1.86421
LOC115875203	It is involved in the biological process described with protein phosphorylation	1.65707	1.82177	0.661796	1.5251	0.603563	1.66577	1.79444	1.66641	1.64823	1.65656	1.87287	1.76426	1.82817	1.01613	0.37549	0.593769	1.43522	1.4699	1.6702	0.332341	0.662825	0.815522	1.59133	1.70787	1.69811	1.75554	1.78721	1.84057
LOC115875204		0.0333382	0.168458	-0.209289	-0.147091	0.0172358	0.0356018	0.268933	0	-0.453475	0.55349	0.441192	-0.0749361	0.139117	-0.0338963	0	-0.593971	0.243306	-0.56919	-0.115388	-0.0579423	0	0.10965	-0.529884	0.250079	0.38661	0.459269	0.347528	0
LOC115875205	Belongs to the class-I aminoacyl-tRNA synthetase family	1.47331	1.28749	0.705276	1.17992	0.795305	1.37595	1.04835	1.49791	1.39426	1.52777	1.30862	1.24044	1.31342	0.694139	0.773519	0.648169	1.17	1.19813	1.17162	0.721888	0.605362	1.05866	1.38114	1.27478	1.47194	1.1341	1.07845	0.932509
LOC115875206	OAR domain	-0.522133	0	0	-0.402071	-0.258964	0	-0.459341	-0.49922	-1.06718	0	0	0	0	0	0	0	0	0	-1.20621	0	-0.776891	0	0	0	0	0	0	-1.37802
LOC115875208	protein kinase activity	0	0	0	0	0	0	0	0	0	0	0	0	0	0	0	0	0	0	0	0	0	0	0	0	0	0	0	0
LOC115875209		0.0591427	0.213198	-0.234719	-0.00947834	-0.081612	0.202478	0.428585	0.222955	0.149846	-0.195372	0.435719	0.403446	-0.19957	0.309787	-0.324323	-0.68962	-0.028435	0	0	0	-0.133898	-0.110938	0.520594	0	0.0868408	0.411925	0.286641	0.587189
LOC115875210	The purine nucleoside phosphorylases catalyze the phosphorolytic breakdown of the N-glycosidic bond in the beta- (deoxy)ribonucleoside molecules, with the formation of the corresponding free purine bases and pentose-1-phosphate	0.136043	0.596348	-0.0427001	-0.669767	0.00748314	0	0.00250002	0.157453	0.250676	0	1.06189	0.44816	0.278997	-0.1281	0	0	-0.173118	-0.906432	-0.929751	0	0.0224494	0	0	0	0	-0.6313	0	0.6388
LOC115875211	RNA binding. It is involved in the biological process described with ribosome biogenesis	2.27912	2.56077	1.33235	2.14123	1.51323	2.38367	2.55581	2.21837	2.30606	2.31293	2.59847	2.57246	2.51137	1.5478	1.27476	1.1745	2.0539	2.10537	2.26442	1.34688	1.5847	1.60812	2.37159	2.42446	2.35497	2.56233	2.58157	2.52352
LOC115875212		-0.312823	0.0589703	-0.520138	0.00851627	0.243729	-0.0717628	0.0630602	0.0687264	-0.180474	-0.826722	0.0773714	0.277246	-0.177707	-0.584804	-0.654642	-0.320969	0.0391856	0.00484104	-0.0184778	-0.00678974	0.137843	0.600135	-0.654823	0.439535	0	0.0333007	-0.116229	0.272109
LOC115875213	catalytic activity. It is involved in the biological process described with metabolic process	1.89791	1.57351	1.48068	1.46298	1.47331	1.94378	1.73137	1.85177	1.89294	1.94902	1.53727	1.65024	1.53301	1.486	1.46026	1.49577	1.35387	1.5324	1.50267	1.38378	1.47625	1.55991	1.97973	1.7479	2.10371	1.68961	1.78193	1.72257
LOC115875214		-0.306274	0	0	-0.308949	0	-0.741755	-0.808355	-0.918823	0	0	0	0	0	0	0	0	0	0	-0.926846	0	0	0	-0.864221	-0.987348	-0.373696	-1.10552	-0.220892	-1.09866
LOC115875215	Colon cancer-associated protein Mic1-like	1.14618	1.05761	0.787907	0.828515	0.788359	1.20946	1.17911	1.15468	1.15727	1.12658	1.03303	1.098	1.04179	0.829124	0.732344	0.802254	0.748391	0.83462	0.902534	0.696167	0.84237	0.826542	1.18609	1.17038	1.27191	1.10534	1.20672	1.22527
LOC115875216	Protein domain specific binding	1.24739	1.30299	0.958417	1.02671	0.897721	1.19666	1.19335	1.26117	1.24683	1.23417	1.27633	1.38877	1.24386	1.04221	0.922813	0.910229	0.996056	0.983091	1.101	0.76033	0.902385	1.03045	1.15252	1.22874	1.20872	1.26325	1.10621	1.2106
LOC115875217		-0.235009	-0.315742	-0.328524	-0.369695	-0.638639	0.120256	0.316045	-0.0218434	0.109168	-0.792353	-0.58723	-0.466536	0.10654	0	0	-0.985571	-0.926445	-0.182639	0	0	-1.03191	-0.88401	0.569878	0	-0.20911	-0.121387	0.368109	0.701413
LOC115875218	twin BRCT domain	1.04688	1.04045	0.243494	0.666313	0.295038	0.997116	1.10738	1.01815	1.08434	1.03814	1.01699	1.07707	1.02729	0.358722	0.184344	0.187416	0.568256	0.719987	0.710696	0.204666	0.296686	0.383763	1.05425	0.93993	0.99717	1.08673	1.05709	1.17831
LOC115875219		0	0	0	0	0	0	-0.681548	0	0	0	0	0	0	0	0	0	0	0	0	0	0	0	0	0	0	-1.02575	0	-1.01889
LOC115875220	omega peptidase activity. It is involved in the biological process described with ubiquitin-dependent protein catabolic process	1.63787	1.60714	0.848312	1.20147	0.928116	1.61523	1.56711	1.55002	1.66001	1.70356	1.64393	1.63844	1.53905	0.933743	0.767737	0.843457	1.10603	1.17858	1.31979	0.83407	0.9234	1.02688	1.62132	1.55761	1.66678	1.50826	1.56856	1.6245
LOC115875221	The purine nucleoside phosphorylases catalyze the phosphorolytic breakdown of the N-glycosidic bond in the beta- (deoxy)ribonucleoside molecules, with the formation of the corresponding free purine bases and pentose-1-phosphate	0.56229	1.30522	0.342492	0.467686	0.7659	-0.490399	0.623684	0.773239	1.14498	-0.231354	1.83992	1.12298	0.952774	1.09318	0.162575	-0.228277	0.886366	-0.01444	0.531133	0.632782	1.0696	0.595319	-0.603523	0.324503	-1.19218	0.561722	-0.128598	1.43793
LOC115875222		0.975176	1.23538	1.16539	1.4161	1.22962	0.936307	1.11429	1.09914	0.798787	1.0276	1.04786	1.25831	1.39998	1.11046	1.29928	1.08643	1.4656	1.41707	1.36562	1.17659	1.16584	1.34644	0.849482	1.17444	0.785	1.12057	1.15002	1.07227
LOC115875223	actin binding	1.38211	1.98011	0.868676	1.49178	1.01153	1.61428	1.61949	1.251	1.35138	1.54397	2.02983	1.81226	2.09824	1.09387	0.751163	0.760998	1.66668	1.15412	1.65455	0.568321	0.88041	1.58587	1.38703	1.85479	1.60103	1.62865	1.56342	1.66641
LOC115875224	Rho guanyl-nucleotide exchange factor activity. It is involved in the biological process described with regulation of Rho protein signal transduction	1.18722	1.27894	1.40468	1.17154	1.43345	1.29536	1.52555	1.22547	1.26888	1.06731	1.29264	1.35909	1.18509	1.34362	1.37335	1.49706	1.1168	1.16931	1.22851	1.44055	1.31269	1.54712	1.12689	1.27885	1.48034	1.43501	1.48397	1.65766
LOC115875225	activity. It is involved in the biological process described with metabolic process	1.63407	1.49318	0.956345	1.36653	0.8488	1.56339	1.28009	1.63691	1.67161	1.59368	1.52597	1.52552	1.42804	1.14045	0.958898	0.769692	1.2942	1.42929	1.3761	0.826422	0.764747	0.955232	1.5385	1.53759	1.61409	1.32273	1.21634	1.3012
LOC115875226	Oxidoreductase	1.12194	1.00311	0.423448	0.659453	0.467333	1.05035	1.2311	1.11424	1.18748	1.06411	0.966432	1.08222	0.960677	0.413402	0.343563	0.513379	0.439448	0.741525	0.797387	0.396195	0.48477	0.521035	1.10395	1.02352	1.02357	1.19401	1.1735	1.3258
LOC115875227	Hydrolase activity, acting on ester bonds. It is involved in the biological process described with mRNA processing	1.39256	1.34457	0.594735	0.933844	0.648027	1.27139	1.29568	1.38699	1.38017	1.41053	1.30377	1.38782	1.34213	0.753315	0.479842	0.551048	0.851993	0.927064	1.02248	0.45414	0.718827	0.771113	1.29762	1.24534	1.27122	1.25454	1.32489	1.30761
LOC115875228	Belongs to the peptidase C19 family	1.91612	1.99229	1.43613	1.73152	1.39062	1.96267	1.95551	1.90968	1.92778	1.91091	2.01892	1.99784	1.9601	1.49118	1.40886	1.40833	1.68762	1.73267	1.77427	1.36042	1.34484	1.4666	1.94814	1.98101	1.95886	1.95888	1.91063	1.99701
LOC115875229	Peptidyl-prolyl cis-trans isomerase	2.19038	2.25712	1.18528	1.85304	1.23352	2.14831	2.1067	2.15092	2.21133	2.2089	2.28898	2.25975	2.22262	1.4424	0.97305	1.14039	1.77563	1.83169	1.95182	1.06024	1.28044	1.35989	2.12544	2.15087	2.16864	2.1292	2.12355	2.06737
LOC115875230	Rab GTPase activator activity. It is involved in the biological process described with regulation of Rab GTPase activity	1.2162	1.64656	1.64593	1.84832	1.7102	1.46577	1.82192	1.21655	1.33869	1.09336	1.5709	1.6858	1.68299	1.58958	1.65668	1.69154	1.8842	1.78469	1.87607	1.67409	1.67825	1.77827	1.43618	1.48364	1.47749	1.88225	1.82336	1.76015
LOC115875231	Oxidoreductase activity, acting on NAD(P)H. It is involved in the biological process described with electron transport chain	-0.435671	-0.342592	-0.264247	-0.54621	-0.482097	0.0831104	-0.204095	-0.139212	-0.911291	-0.256509	0.191652	-0.532752	-0.686675	-0.792742	0	0	-0.0384192	-1.02701	-0.573204	0	-1.09812	-0.348166	0	0.320537	-0.071206	-0.626936	0.0146508	0
LOC115875232		1.51367	1.97129	2.03034	1.83368	2.14984	1.68929	2.00467	1.55691	1.56184	1.42226	1.84568	2.10741	1.96078	1.93211	2.09828	2.06061	1.94892	1.68009	1.87202	2.10502	2.1092	2.23531	1.7838	1.80143	1.48262	1.98937	2.08899	1.93564
LOC115875233	Belongs to the AB hydrolase superfamily. Lipase family	0.0120813	-0.451243	0	0	0	0	-0.553557	-0.151522	0.187766	0	-1.35373	0	0	0	0	0	0	0	0	0	0	0	0	0	0	-0.549068	-1.1116	0
LOC115875234	Belongs to the mitochondrial carrier (TC 2.A.29) family	3.52077	3.58647	3.36497	3.61306	3.42662	3.67484	3.54442	3.5203	3.50339	3.53863	3.58577	3.53153	3.64212	3.42249	3.34764	3.32479	3.6443	3.5952	3.59969	3.39475	3.47	3.41511	3.65623	3.68844	3.67984	3.50287	3.55766	3.57272
LOC115875235		-0.265489	0.429506	0.00106341	0.539061	0.68993	0.318429	0.615682	0.21297	-0.53108	-0.478358	0.67289	0.524153	0.0914758	0.0268015	-0.306278	0.282667	0.989609	0.256295	0.371279	0.541146	0.56084	0.967804	0.781677	0.290574	-0.116963	0.540382	0.709256	0.597408
LOC115875236	It is involved in the biological process described with carbohydrate metabolic process	-0.345218	-0.632891	-0.615921	-0.369887	-0.248598	-0.770708	-0.582564	-0.41878	-0.248616	-0.368258	-0.909101	-0.503172	-0.486399	-0.703164	-0.548361	-0.596238	-0.0403367	-0.395366	-0.673957	-0.218572	-0.119697	-0.407527	-0.858005	-0.379071	-1.07505	-0.432122	-0.497831	-0.81774
LOC115875237	Glycosyl hydrolase family 48	0.888264	1.25179	3.48103	3.33111	3.43352	-0.405011	2.63867	1.17939	1.37433	0.111078	1.32575	1.68425	0.74537	3.42278	3.44254	3.57776	3.31849	3.46314	3.21172	3.56898	3.66646	3.06511	-0.495175	-0.0162409	-0.703619	2.86898	2.74097	2.30606
LOC115875238	Glycosyl hydrolase family 48	0.866207	1.85946	2.61064	2.71053	2.95318	1.28504	2.99359	0.679476	1.43872	0.48042	1.83652	2.20684	1.53503	2.59533	2.63222	2.60437	3.0215	2.61893	2.49115	3.09338	3.04179	2.72436	1.04902	1.3011	1.50502	3.01375	3.08239	2.88463
LOC115875239		1.59093	1.71637	3.12002	3.08148	3.06928	1.55247	2.18251	1.94576	1.68819	1.13885	1.35336	2.09764	1.69811	3.11542	3.01862	3.22603	3.05328	3.18056	3.0106	3.19766	3.1144	2.89579	1.94825	1.79013	0.919034	2.26538	2.2376	2.04457
LOC115875240	Transmembrane protein 104	1.47555	1.45885	1.5602	1.52899	1.56675	1.53243	1.59484	1.46032	1.4315	1.53482	1.34066	1.48656	1.54932	1.51076	1.64175	1.5281	1.62346	1.47504	1.48846	1.53861	1.5627	1.59895	1.55423	1.52339	1.51966	1.62351	1.55749	1.60352
LOC115875241		1.14939	1.09047	0.842749	0.671201	0.145619	1.29481	1.45712	1.2064	1.33021	0.911578	1.09616	1.08965	1.08562	1.11217	0.619248	0.796824	0.9285	0.784142	0.300961	0.706813	0.914446	-1.1844	1.28934	1.12187	1.47322	1.33271	1.36062	1.67803
LOC115875242	Zinc ion binding	1.69184	1.71162	0.991625	1.50891	1.09824	1.79492	1.76141	1.5821	1.73684	1.7566	1.81931	1.78216	1.53339	1.13649	0.988221	0.850167	1.30723	1.64086	1.57863	1.10096	1.03992	1.15383	1.81634	1.83032	1.73809	1.63779	1.82395	1.82249
LOC115875243	mRNA-binding protein involved in proper cytoplasmic distribution of mitochondria	2.09389	1.94233	1.0216	1.50131	1.04005	2.11436	1.49079	2.05913	2.13408	2.08847	2.01519	1.90412	1.90767	1.27529	0.914423	0.875068	1.43726	1.47135	1.59532	0.900158	1.01282	1.20717	2.05802	2.01668	2.26839	1.4938	1.56472	1.41386
LOC115875244	NEDD8-activating enzyme E1 regulatory	1.41224	1.41443	0.74373	1.10578	0.752387	1.40192	1.40822	1.32878	1.45705	1.45089	1.44847	1.41168	1.38315	0.851116	0.678858	0.701216	0.971849	1.15726	1.18823	0.540398	0.808643	0.90812	1.40474	1.33022	1.47081	1.30169	1.42573	1.49724
LOC115875245	3,2-trans-enoyl-CoA isomerase	1.64754	1.78566	1.55558	1.46165	1.59928	1.57141	1.49627	1.63628	1.68797	1.61836	1.82968	1.76939	1.75791	1.63122	1.72234	1.31317	1.45416	1.35895	1.57184	1.70875	1.5401	1.54898	1.44784	1.67993	1.58647	1.53792	1.44804	1.50285
LOC115875246	electron carrier activity. It is involved in the biological process described with oxidation-reduction process	0.0761625	0.404737	-0.740366	0.0829559	0.0714998	0.0950972	-0.954729	0.499283	0.0694401	-0.340236	0.381202	0.521824	0.311185	-0.063556	-1.46919	-0.688356	0.111132	-0.347305	0.485041	0.120674	0.349627	-0.255802	0.541357	-0.101132	-0.154933	-1.40963	-1.01792	-0.436631
LOC115875247	motif in proteasome subunits, Int-6, Nip-1 and TRIP-15	-0.371492	-0.0896309	-0.925114	-0.962782	-0.703154	0.16638	-0.248348	-0.538029	-0.553145	-0.0233023	-0.240943	0.0295132	-0.0574632	-0.480354	-0.902375	-1.39261	-0.430396	-1.36783	-1.09012	-0.759673	-0.660798	-0.688991	0.202954	0.0798277	0.216358	-0.26879	-0.275021	-0.201233
LOC115875248		1.49371	1.70779	1.57054	1.36187	1.74654	1.5308	1.77116	1.45825	1.36033	1.66256	1.36998	1.62502	2.12835	1.55341	1.38561	1.7726	1.43957	1.27524	1.37081	1.59151	1.78922	1.8589	1.21763	1.84154	1.53322	1.69957	1.84722	1.76671
LOC115875249	Lung seven transmembrane receptor	1.85856	1.87044	1.55121	1.80919	1.67587	1.88939	1.93571	1.82369	1.85007	1.90193	1.86037	1.89192	1.85903	1.57715	1.5373	1.53918	1.84327	1.75642	1.82788	1.63398	1.68147	1.71214	1.91683	1.84678	1.90456	1.91621	1.92989	1.96102
LOC115875250		-0.162063	-0.0570535	-0.351453	-0.589808	-0.621867	0.0683382	-0.102203	0	-0.371515	-0.114673	-0.590792	0.237472	0.182159	-0.298724	-0.623835	-0.1318	-0.674735	-1.1862	0.0915104	-0.674953	-0.558349	-0.632299	0	0.493407	-0.288392	-0.132917	-0.172572	-0.00111932
LOC115875251	Vacuolar protein sorting-associated protein 51	1.29779	1.22556	0.753945	0.98103	0.736797	1.19778	1.22662	1.2196	1.32444	1.34931	1.2338	1.26285	1.18003	0.832762	0.725634	0.70344	0.986853	0.993127	0.963109	0.605694	0.78962	0.815077	1.16178	1.19798	1.23359	1.17466	1.21556	1.28964
LOC115875252	It is involved in the biological process described with DNA repair	1.29867	1.14875	0.643958	0.478185	0.23294	1.23916	1.16787	1.29474	1.23835	1.36291	1.22437	1.0117	1.21019	0.815948	0.44508	0.670847	0.411909	1.02495	-0.00230195	-0.111188	0.306446	0.503562	1.15247	1.16532	1.39969	1.34348	1.42139	0.738737
LOC115875253	Metal ion binding	2.41887	2.42088	1.95767	2.19807	1.99194	2.45781	2.19336	2.43498	2.39862	2.423	2.48652	2.3096	2.46652	2.08117	1.96959	1.82226	2.22927	2.11377	2.25116	1.93136	1.94168	2.10278	2.45875	2.432	2.48268	2.1965	2.21385	2.16973
LOC115875254	syntaxin 8	1.99612	1.9351	1.42076	1.71765	1.47155	1.99247	1.97645	1.95408	2.01758	2.0167	1.90663	1.95676	1.94189	1.43213	1.39511	1.43503	1.69782	1.71522	1.73992	1.44496	1.51061	1.45909	2.06579	1.90662	2.00501	1.92769	1.97789	2.02377
LOC115875255	phosphatase 4 regulatory subunit 4	1.36457	1.39821	0.850894	1.14712	0.862912	1.26504	1.46033	1.37738	1.38153	1.33479	1.37905	1.37127	1.44431	0.869568	0.865643	0.817471	1.12455	1.12228	1.19453	0.744986	0.762071	1.08168	1.28938	1.26883	1.23692	1.44552	1.43761	1.49786
LOC115875256		1.04483	1.07914	0.681306	0.90531	0.629923	0.954068	1.189	1.03317	1.03187	1.06946	1.06571	1.09655	1.07516	0.73619	0.621665	0.686064	0.870724	0.92499	0.920215	0.582678	0.615184	0.691906	0.870291	0.976548	1.01537	1.08257	1.21052	1.27393
LOC115875257	Haloacid dehalogenase-like hydrolase domain-containing protein	1.36657	1.49874	1.35679	1.19358	1.23006	1.25964	1.13183	1.28873	1.36444	1.44653	1.47556	1.47215	1.5485	1.30824	1.37973	1.38241	1.19849	1.11109	1.27116	1.17025	1.16675	1.3532	1.25653	1.172	1.3504	1.02096	1.23086	1.14366
LOC115875258		1.61535	1.39977	0.72935	1.11445	0.917268	1.29137	1.57807	1.62162	1.56147	1.66296	1.3999	1.3029	1.4965	0.576603	0.908955	0.70249	1.07423	1.10601	1.1631	0.758453	0.632019	1.36133	1.3859	1.21197	1.27624	1.67765	1.5741	1.48245
LOC115875259		-0.509193	-0.507856	-0.272765	-0.438648	-0.0658764	0	-0.0584561	-0.590735	-0.936845	0	-0.855091	-0.257276	-0.4112	-0.818296	0	0	-1.01822	0	-0.297728	0	0	-0.197629	0	0	0	-0.175368	0	0
LOC115875260		-0.516592	-0.547429	0	0	0	-0.39358	-0.565648	-1.54978	0	0	0	-1.64229	0	0	0	0	0	0	0	0	0	0	0	0	-1.18074	0	-1.69694	0
LOC115875261	DDE superfamily endonuclease	-0.503113	0	0	0	0	0	0	0	0	-1.50934	0	0	0	0	0	0	0	0	0	0	0	0	0	0	0	0	0	0
LOC115875262		-0.872055	-0.373972	-0.772088	-0.239553	0.0692081	0.051881	-0.217812	-0.611333	-1.17929	-0.82554	-0.119815	0.128666	-1.13077	-1.36177	-0.95449	0	-0.260663	-0.253615	-0.204383	0.182382	0.202076	-0.176835	0	0	0.155643	-0.195966	-0.45747	0
LOC115875263	Glyco_18	0.0716036	-0.628894	-0.419123	-0.237593	-0.555247	-0.423002	-0.678618	0	0.231559	-0.0167487	-1.28875	-0.179049	-0.418886	-0.473801	-0.175662	-0.607906	-0.37269	-0.340088	0	0	-0.557334	-1.10841	0	-1.26901	0	-1.38718	-0.648679	0
LOC115875264	electron carrier activity. It is involved in the biological process described with oxidation-reduction process	0.217064	0.937068	0.0896467	-0.698858	0.0264108	-0.172971	-0.940951	0.408203	0.747962	-0.504974	1.44667	0.569584	0.794949	0.857987	0	-0.589047	-0.554746	0	-1.54183	0	0.0438408	0.0353917	-0.36526	0.437084	-0.590738	-0.875401	-1.68097	-0.266481
LOC115875265	metallocarboxypeptidase activity. It is involved in the biological process described with proteolysis	1.60204	2.13169	3.39215	2.93276	3.26627	2.18897	1.85151	1.94184	2.22526	0.639011	1.53619	2.92352	1.93536	3.3845	3.56777	3.22417	2.99366	2.8053	2.99933	3.212	3.34196	3.24483	2.84322	2.47828	1.24543	2.01631	1.7211	1.81712
LOC115875266	G-protein coupled receptor activity. It is involved in the biological process described with G-protein coupled receptor signaling pathway	-0.316998	0.0084603	-0.455754	-0.755086	-0.39931	-0.403728	-0.384875	-0.78703	0	-0.163964	0.0667133	-0.202846	0.161514	-0.23644	-0.908338	-0.222483	-0.640479	-1.07276	-0.552015	-0.686455	-0.444912	-0.0665649	-0.0557342	-0.311486	-0.843962	-0.399692	-0.390129	-0.364804
LOC115875267		2.34194	1.79413	1.50434	2.26235	1.85791	2.1379	2.39346	1.61165	2.57481	2.83935	1.85384	1.84769	1.68088	1.71549	1.59129	1.20625	1.99363	2.598	2.19542	1.45614	2.05407	2.06351	2.09626	1.87547	2.44196	2.25591	2.43248	2.49198
LOC115875268		-0.595471	-0.610133	0	-0.314472	-0.188535	0	-0.547455	-0.958712	-0.827701	0	0	-0.750192	-1.08021	0	0	0	0	-0.943416	0	0	0	-0.565606	0	0	0	0	-0.804849	-0.837516
LOC115875269		0	0	0	-0.374169	0	0	0	0	0	0	0	0	0	0	0	0	-1.12251	0	0	0	0	0	0	0	0	0	0	0
LOC115875270		-0.0625332	0.37623	-0.487586	-0.0745273	-0.216917	0.0558893	0.788335	-0.0917001	-0.0118413	-0.0840582	0.144546	0.674461	0.309684	-0.620292	-0.3891	-0.453367	0.00369787	0.224626	-0.451906	-0.218369	-0.323614	-0.108769	0	-0.000523687	0.168192	0.696783	0.889676	0.778545
LOC115875271		-1.25562	-0.808241	-0.338021	-0.853074	-0.364122	-0.774549	-1.18138	-1.36053	-1.22952	-1.1768	-1.14777	-1.27695	0	-1.01406	0	0	-1.61192	-0.947298	0	0	0	-1.09237	0	-1.42906	-0.894588	-0.848258	-0.854489	-1.8414
LOC115875272		0	-0.448818	0	-0.503193	-0.438003	-0.497071	-0.34898	0	0	0	-1.34645	0	0	0	0	0	-1.50958	0	0	0	-1.31401	0	0	0	-1.49121	-1.04694	0	0
LOC115875273	Transposase IS4	0	0	0	0	0	0	0	0	0	0	0	0	0	0	0	0	0	0	0	0	0	0	0	0	0	0	0	0
LOC115875274	Belongs to the adenylyl cyclase class-4 guanylyl cyclase family	0.173103	0.334922	-0.490404	-0.350972	-0.202684	-0.277966	-0.334579	0.0825824	0.124653	0.312073	0.196422	0.282984	0.525359	-0.286308	-0.86803	-0.316873	-0.52099	-0.078213	-0.453714	-0.382905	-0.29066	0.0655138	-0.99315	0.263935	-0.104684	-0.456294	-0.495948	-0.0514941
LOC115875275		-0.175231	-0.436014	0	-0.231376	0	-0.509504	-0.0634296	0	0	-0.525692	0	0	-1.30804	0	0	0	0	-0.694129	0	0	0	0	0	-0.409973	-1.11854	0	0	-0.190289
LOC115875276	DDE superfamily endonuclease	-0.233662	0	0	-0.118564	-0.0875999	-0.259132	-0.178237	0	-0.700986	0	0	0	0	0	0	0	0	-0.214641	-0.14105	0	0	-0.2628	-0.777395	0	0	0	0	-0.53471
LOC115875277	binding. It is involved in the biological process described with regulation of transcription, DNA-templated	1.59883	1.34079	0.379429	1.15262	0.509718	1.53253	1.27008	1.40219	1.60332	1.791	1.41313	1.37387	1.23536	0.655572	0.611614	-0.128899	0.989812	1.37724	1.09082	0.533662	0.651219	0.344273	1.43954	1.56252	1.59551	1.30229	1.34745	1.1605
LOC115875278	Guanylate kinase	0.123921	-0.0831765	-0.411413	-0.26763	-0.43255	0.109943	0.00234487	0.0659286	0.147252	0.158581	0.0275099	-0.0149995	-0.26204	-0.27499	-0.5444	-0.414848	-0.338689	-0.243939	-0.220262	-0.480879	-0.536906	-0.279863	0.0436905	0.0257995	0.260338	-0.035754	-0.0639794	0.106768
LOC115875279	Uncharacterised protein family UPF0066	1.26946	1.23784	0.636914	0.968838	0.632569	1.26568	1.2553	1.31174	1.25077	1.24588	1.16312	1.24774	1.30265	0.761825	0.573375	0.575542	0.933381	1.00377	0.969363	0.495424	0.652986	0.749297	1.30399	1.24494	1.24811	1.22109	1.22289	1.32193
LOC115875280	Rho guanyl-nucleotide exchange factor activity. It is involved in the biological process described with regulation of Rho protein signal transduction	1.33037	1.39335	1.17194	1.11817	1.15365	1.3617	1.47275	1.25111	1.32061	1.4194	1.36969	1.43207	1.3783	1.20954	1.04161	1.26468	1.12466	1.10376	1.12607	1.05818	1.12637	1.27639	1.29682	1.3614	1.42688	1.39051	1.42208	1.60566
LOC115875281	ATP- binding	2.40068	2.37849	1.57358	1.99728	1.61717	2.36773	2.32877	2.34792	2.39646	2.45765	2.40644	2.35692	2.3721	1.69851	1.48879	1.53343	1.95817	1.94669	2.08698	1.52553	1.5599	1.76608	2.36007	2.37375	2.36937	2.32151	2.33702	2.32778
LOC115875282	Domain of unknown function (DUF4528)	1.44986	1.35595	0.904987	1.11235	0.965396	1.40888	1.32782	1.46068	1.29066	1.59825	1.32217	1.35332	1.39236	0.96205	0.988099	0.764813	1.11147	1.20999	1.0156	0.800977	1.0617	1.03351	1.4265	1.30561	1.49453	1.31071	1.35854	1.3142
LOC115875283	It is involved in the biological process described with mitotic spindle assembly checkpoint	1.60714	1.72022	0.968199	1.43274	0.980843	1.52698	1.70338	1.53922	1.65794	1.62425	1.73195	1.7663	1.66241	1.11998	0.903144	0.88147	1.3058	1.49852	1.49389	0.874811	1.03017	1.03755	1.48645	1.55184	1.54266	1.65619	1.66632	1.78764
LOC115875284		1.30871	1.47548	0.578879	1.13074	0.642994	1.29263	1.47988	1.31699	1.28051	1.32864	1.50486	1.46467	1.45693	0.73005	0.557408	0.449178	0.964011	1.25508	1.17314	0.536253	0.502428	0.890302	1.34141	1.38063	1.15585	1.47074	1.47517	1.49373
LOC115875285		0.0512951	0.261392	-0.286537	0.0749407	-0.297976	0	0.00395028	-0.125848	0	0.279734	0	0.60555	0.178626	0	-0.724278	-0.135333	0.224822	0	0	-0.201364	-0.181671	-0.510894	0	0	0	-0.312542	0.152953	0.171439
LOC115875286	Ribonuclease H protein	-0.459365	0	0	-0.161009	-0.227986	-0.482206	-0.418966	-1.37809	0	0	0	0	0	0	0	0	0	0	-0.483027	0	0	-0.683958	0	-1.44662	0	0	0	-1.2569
LOC115875287		0	0	0	0	0	0	0	0	0	0	0	0	0	0	0	0	0	0	0	0	0	0	0	0	0	0	0	0
LOC115875288		-0.121809	-0.0979967	0	-0.388785	-0.458497	-0.135521	0	-0.365426	0	0	-0.29399	0	0	0	0	0	-0.792907	0	-0.373449	0	-1.37549	0	0	0	-0.406564	0	0	0
LOC115875289	Domain of unknown function (DUF4062)	0.382361	0.566237	-0.0479031	0.42677	0.102424	0.539916	0.71732	0.259667	0.42679	0.460627	0.528852	0.665507	0.504352	0.179666	-0.25459	-0.0687856	0.42537	0.344413	0.510528	-0.0807674	0.198795	0.189244	0.706651	0.273243	0.639855	0.668712	0.712042	0.771206
LOC115875290		-0.366854	0	0	0	0	0	0	0	0	-1.10056	0	0	0	0	0	0	0	0	0	0	0	0	0	0	0	0	0	0
LOC115875291	Belongs to the MAGUK family	1.59358	1.62477	0.850499	1.31755	0.947934	1.5507	1.61695	1.59543	1.57566	1.60965	1.60086	1.70881	1.56463	0.950452	0.738819	0.862225	1.29443	1.258	1.40023	0.804281	1.01632	1.0232	1.54243	1.44164	1.66804	1.60649	1.63632	1.60803
LOC115875292		-1.10237	-1.35483	-0.409254	-0.705677	-0.429467	-0.290566	-0.410147	-0.905605	-1.10559	-1.2959	-2.16996	-0.895453	-0.999071	-0.193647	-0.243963	-0.790151	-0.753302	-0.575039	-0.788689	-0.29988	-0.632369	-0.356152	0.0628107	0	-0.934509	-0.469049	-0.556765	-0.204625
LOC115875293	Glucose inhibited division protein A	0	-0.207231	0.373414	0.11131	0.232061	-0.399923	-0.181271	0	0	0	0	-0.621693	0	0.507483	0.338513	0.274245	0.750906	-0.416977	0	0.500811	0.757417	-0.562046	0	-1.19977	0	-0.171809	-0.102319	-0.269685
LOC115875294	Ribonuclease H protein	0	0	-0.264977	-0.343065	0	0	-0.408108	0	0	0	0	0	0	-0.79493	0	0	0	-1.02919	0	0	0	0	0	0	0	0	0	-1.22432
LOC115875295	Transposase IS4	0	0	0	0	0	-0.338696	0	0	0	0	0	0	0	0	0	0	0	0	0	0	0	0	0	0	-1.01609	0	0	0
LOC115875296		-0.598165	-0.461247	0	-0.476383	-0.685422	-0.322802	-0.405416	-1.03641	-0.905402	0.14732	0	-0.827893	-0.555848	0	0	0	-0.986773	0	-0.442376	-1.11193	0	-0.944338	0	0	-0.968407	0	0	-1.21625
LOC115875297		0.357294	0.0253489	-0.091811	-0.447914	-1.31623	-0.176479	0	0.571917	0.499965	0	0.0235641	0	0.0524825	-0.275433	0	0	0	-1.28785	-0.0558947	-1.37866	-1.35897	-1.21107	-0.549572	0	0.0201345	0	0	0
LOC115875298	It is involved in the biological process described with phenylalanyl-tRNA aminoacylation	1.77016	1.83044	1.13941	1.63807	1.18085	1.66437	1.7589	1.78082	1.71887	1.8108	1.88991	1.7499	1.85152	1.24856	1.13741	1.03227	1.60939	1.70708	1.59774	1.11073	1.01893	1.41289	1.70515	1.66587	1.62208	1.74913	1.73455	1.79302
LOC115875299	Peptidyl-tRNA hydrolase PTH2	1.67333	1.72829	1.18219	1.51067	1.20644	1.57126	1.60119	1.69245	1.68091	1.64663	1.75709	1.77203	1.65575	1.2216	1.13848	1.1865	1.54976	1.4964	1.48585	1.16497	1.12748	1.32689	1.61811	1.61487	1.48081	1.58891	1.58794	1.62671
LOC115875300		-0.0718475	0.244234	-0.469121	-0.211025	-0.635114	0.180915	0.266201	-0.383127	0.162858	0.00472639	0.306759	-0.0606634	0.486605	-0.288469	-0.504435	-0.61446	-0.430396	-0.112558	-0.0901198	-0.555553	-0.836889	-0.5129	0.176625	0	0.366121	-0.122662	0.511099	0.410167
LOC115875301	heme binding. It is involved in the biological process described with oxidation-reduction process	-0.725015	-0.292194	-0.633661	-0.212789	-0.31044	-0.602698	-0.978029	-1.45406	-0.720987	0	0	0	-0.876582	-0.505528	-0.533974	-0.861483	-0.450175	0.194706	-0.3829	0.38424	-1.20885	-0.10671	-0.285513	-1.52258	0	0	-1.30019	-1.63389
LOC115875302	catalytic activity. It is involved in the biological process described with metabolic process	0.0489629	0.954992	0.0619517	-0.439231	-0.302906	0.184201	0.198613	0.667421	0.606038	-1.12657	1.48053	0.551429	0.83302	0.836884	-0.285484	-0.365545	0.216459	-0.692947	-0.841205	-1.08479	0.190177	-0.0141072	0.12451	0.466271	-0.0381769	-0.154574	0	0.750412
LOC115875303	Domain of unknown function (DUF4780)	-0.666362	0.0450154	-0.194802	-0.392579	-0.158191	-0.114808	-0.251741	-0.440868	-1.15496	-0.403263	0.144282	0.0364969	-0.0457332	-0.0152174	-0.176826	-0.392361	-0.458175	-0.270671	-0.448891	-0.516385	-0.0865163	0.128329	-0.532395	0.0257203	0.162251	-0.694509	-0.31919	0.258475
LOC115875304	Beta-galactosidase activity. It is involved in the biological process described with carbohydrate metabolic process	-0.0928272	0.543223	2.88161	2.75282	3.33319	-0.437137	1.76363	0.446342	0.356908	-1.08173	1.07602	0.673433	-0.119788	2.91049	2.98828	2.74605	3.05009	2.60771	2.60067	3.47519	3.6076	2.91678	-0.511893	0	-0.799519	1.92259	1.83632	1.53197
LOC115875305	Belongs to the MAGUK family	1.04971	1.04603	0.180266	0.750225	0.271696	1.07861	0.995047	1.1365	1.00831	1.00431	1.01792	1.10638	1.01378	0.311727	0.0200401	0.20903	0.695384	0.838388	0.716902	0.132779	0.361733	0.320575	0.812834	1.27163	1.15136	0.924692	1.11366	0.946791
LOC115875306	WD repeat domain phosphoinositide-interacting protein	1.66431	1.7009	2.08924	1.52445	2.01214	1.57662	1.69653	1.66517	1.68243	1.64534	1.65675	1.85779	1.58815	1.99123	2.06941	2.20706	1.49095	1.54266	1.53974	2.00677	2.00832	2.02132	1.57588	1.47397	1.68001	1.68259	1.61387	1.79311
LOC115875307		-0.0587291	0.130497	-0.630625	-0.436161	-0.602665	-0.0254351	-0.249785	-0.104206	-0.00537973	-0.0666012	0.0763739	0.364726	-0.0496096	-0.260412	-1.37164	-0.259819	-0.246451	-0.757917	-0.304115	-0.723791	-0.704097	-0.380107	0	-0.172731	0.0964255	-0.114808	-0.795441	0.160896
LOC115875308	Low-density lipoprotein receptor domain class A	-0.358739	-0.466748	-0.448602	-1.17871	0	-0.509588	-1.14335	-0.284423	-0.422257	-0.369536	-0.425934	-0.329509	-0.6448	-0.636924	0	-0.708881	-1.34873	-1.38307	-0.80433	0	0	0	-0.565614	-0.653978	-0.309171	-1.58506	-0.56781	-1.27717
LOC115875309	SERine Proteinase INhibitors	0	-0.230818	0	0	0	0	-0.148693	0	0	0	0	-0.692453	0	0	0	0	0	0	0	0	0	0	0	0	0	0	-0.44608	0
LOC115875310		-0.503769	-0.460641	-0.681304	-0.34548	-0.331335	-0.683185	-0.464026	-0.60896	0	-0.902348	-0.174346	0	-1.20758	-1.13755	-0.90636	0	-1.03644	0	0	0	0	-0.994005	-1.03148	0	-1.01807	-1.27277	-0.119305	0
LOC115875311	nucleic acid binding	-0.482205	-0.749908	-0.346893	-0.853183	0	-0.687636	-0.709295	0	-0.900183	-0.546431	0.0266687	-1.1237	-1.15269	0	0	-1.04068	-0.504433	-1.0159	-1.03922	0	0	0	0	-1.09972	-0.963188	-1.21789	0	-0.909998
LOC115875312	Short gastrulation Source FlyBase	1.62462	1.73208	1.86707	1.82699	1.86205	1.74038	1.66743	1.5527	1.58069	1.74046	1.55318	1.87089	1.77216	1.82907	1.88921	1.88294	1.845	1.89073	1.74525	1.83444	1.88001	1.87172	1.79929	1.61879	1.80305	1.61479	1.73716	1.65034
LOC115875313		0	-0.26207	-0.634469	-0.470917	-0.347087	0	0	0	0	0	0	0	-0.78621	-0.318245	-0.609932	-0.97523	-0.438983	0	-0.973768	-1.04126	0	0	0	0	0	0	0	0
LOC115875314		0	0	-0.53446	-0.0577059	-0.834472	0	-0.535975	0	0	0	0	0	0	-0.672168	0	-0.931213	-0.173118	0	0	-0.997244	-0.977551	-0.528622	0	0	0	-1.10842	0	-0.499502
LOC115875315		0.253926	0.290784	-0.373164	0.0427611	-0.691134	0.0607488	0.184179	0.199334	0.227683	0.334762	0.485527	0.22601	0.160813	-0.13089	-0.598669	-0.389935	-0.251628	0.166325	0.213587	-0.853906	-0.232152	-0.987344	0.466544	-0.448974	0.164677	-0.186932	0.317481	0.421987
LOC115875316	ENSANGP00000028549. Source PGD	0	-0.416027	0	0	-0.410362	-0.0483044	-0.434246	0	0	0	0	-1.24808	0	0	0	0	0	0	0	-1.23109	0	0	0	-0.144913	0	0	-1.30274	0
LOC115875317	Ribonuclease H protein	0	0	0	0	0	0	0	0	0	0	0	0	0	0	0	0	0	0	0	0	0	0	0	0	0	0	0	0
LOC115875318		-0.173024	-1.05187	0	-0.412282	-0.335645	0	-0.402679	0	-0.519071	0	-0.738347	-1.34465	-1.07261	0	0	0	0	-1.23685	0	0	-1.00693	0	0	0	0	0	-0.253181	-0.954855
LOC115875319		-0.256654	-0.842689	-0.620967	-0.338841	0	0	-0.203515	0	-0.769962	0	-0.989238	-0.993483	-0.545346	-0.952443	0	-0.910458	0	-0.107526	-0.908996	0	0	0	0	0	0	-0.610545	0	0
LOC115875320		-0.0428408	0.294221	-0.395353	-0.215038	-0.597082	0.00491657	-0.0198359	-0.181976	0.0516972	0.00175677	0.225765	0.29761	0.359287	-0.26341	-0.333248	-0.589401	-0.706367	-0.0640182	0.125271	-0.588486	-0.71492	-0.487841	0.330003	-0.104373	-0.21088	0.450874	-0.463842	-0.0465399
LOC115875321	It is involved in the biological process described with one-carbon metabolic process	1.09316	0.973807	-0.101676	0.399437	-0.418907	1.23518	0.377192	1.16798	1.32185	0.789667	0.679248	0.826519	1.41565	0.584019	-0.588481	-0.300566	0.266714	0.468942	0.462656	-1.01981	-0.259754	0.022843	1.09484	1.32264	1.28806	0.563618	0.561751	0.00620568
LOC115875322	protein heterodimerization activity	0	0	0	-0.404691	-0.390545	-0.403037	-0.481182	0	0	0	0	0	0	0	0	0	-1.21407	0	0	0	0	-1.17164	-1.20911	0	0	0	0	-1.44355
LOC115875323		0.623026	0.592087	0.638937	0.283309	0.232282	0.361214	0.828714	0.492982	0.652638	0.723459	0.606362	0.701502	0.468397	0.918633	0.56707	0.431109	0.0452978	0.444609	0.36002	0.116436	0.191647	0.388763	0.182885	0.551857	0.348899	0.749196	0.960041	0.776905
LOC115875324	TMIE protein	-0.377748	-0.199651	0	0	0	-0.10351	0	-0.331098	-0.802146	0	-0.243272	0	-0.355682	0	0	0	0	0	0	0	0	0	0	0.0774991	-0.38803	0	0	0
LOC115875326		-0.48166	-0.360981	-0.766243	-0.62782	-0.585929	-0.746158	-0.0646656	-0.663842	0	-0.781139	-0.752107	0.0565612	-0.387397	-0.539221	-1.08618	-0.673327	-0.915232	0.00466624	-0.972895	-0.341418	-1.02069	-0.395675	-0.60924	-1.0334	-0.595836	0.103707	0.00190418	-0.299608
LOC115875327		0	-0.159938	-0.605436	-0.609647	-0.590072	-0.271357	-1.0399	0	0	0	-0.479815	0	0	-0.522202	-0.59204	-0.702065	-0.819031	-0.677284	-0.332627	-0.643158	-0.748403	-0.378656	-0.81407	0	0	-1.05536	-1.01584	-1.04851
LOC115875328		-0.00975509	0.0783533	-0.262661	0	0.0107364	0	-0.233574	0	0	-0.0292653	0	-0.129417	0.364477	-0.264469	0	-0.523513	0	0	0	0	0.0322093	0	0	0	0	-0.700722	0	0
LOC115875329	Calcium ion binding	-0.680328	-0.358878	-0.506638	-1.0572	-0.633921	-0.413523	-0.394092	-2.04098	0	0	-0.309705	0.0338232	-0.800751	-0.730727	-0.571228	-0.21796	0	-1.42363	-1.74798	-1.33835	-0.453354	-0.110059	-0.907201	-0.145721	-0.187648	-0.308599	-0.644083	-0.229592
LOC115875330	Acts in the modification of cell walls via demethylesterification of cell wall pectin	0.53394	0.739766	3.27399	3.25585	3.39573	-0.14079	1.4179	1.42777	1.01356	-0.839513	1.72545	0.0883638	0.405488	3.4411	2.9785	3.40236	3.41155	3.37464	2.98136	3.56709	3.47244	3.14765	-0.123546	-0.188681	-0.110142	1.61125	1.47353	1.16891
LOC115875331	transferase activity, transferring hexosyl groups. It is involved in the biological process described with metabolic process	0.0640678	-0.373978	1.80385	1.55855	1.82116	-0.641432	-0.0809158	0.567743	-0.0518755	-0.323665	-0.00583737	-0.85518	-0.260916	1.77848	1.8115	1.82157	1.2601	1.71232	1.70323	1.98424	1.74877	1.73046	0.52238	-1.05304	-1.39363	-0.0250844	0.277683	-0.495346
LOC115875332	Pectinesterase	1.07205	0.754071	1.7373	1.6359	1.65234	0.542738	1.19758	1.0816	1.07534	1.05922	0.876063	0.370129	1.01602	1.66491	1.81545	1.73154	1.62887	1.71081	1.56803	1.58298	1.58245	1.7916	0.747284	1.03568	-0.154752	1.20658	1.33568	1.05049
LOC115875333	Zinc ion binding	1.90999	2.24591	2.14555	1.44985	2.29063	1.8941	1.68487	1.7544	2.11088	1.86469	1.72324	2.49588	2.51861	2.11128	2.08803	2.23735	1.56375	1.27866	1.50712	2.15996	2.4316	2.28034	1.58497	1.99996	2.09737	1.46736	1.85598	1.73128
LOC115875334		-0.170998	0.253778	0.417656	-0.130497	0.554312	-0.289914	-0.0620323	-0.507701	-0.0378716	0.032579	-0.118845	0.297915	0.582264	0.333934	0.367024	0.552011	0.0056963	-0.255045	-0.142144	0.38399	0.682885	0.59606	-1.49449	0.443079	0.18167	-0.320814	0.123283	0.0114346
LOC115875335	Calponin family repeat	2.27713	2.52284	2.42377	1.86952	2.60527	2.27054	2.16436	2.15716	2.34561	2.32861	2.16586	2.65949	2.74317	2.39656	2.28521	2.58955	1.98119	1.67042	1.95695	2.44384	2.77263	2.59934	1.99791	2.45884	2.35487	2.01397	2.32109	2.15802
LOC115875336		0	-0.98495	-0.564965	0	-0.490916	-0.762557	-0.320314	0	0	0	-1.23184	-1.23609	-0.48692	-1.01896	0	-0.67594	0	0	0	0	-0.421248	-1.0515	0	-0.911071	-1.3766	0	-0.637532	-0.323411
LOC115875337		-0.370088	0	0	-0.39907	-0.189786	0	-0.537581	0	-0.0814933	-1.02877	0	0	0	0	0	0	0	-1.19721	0	0	-0.569357	0	0	0	0	-0.5541	-1.05864	0
LOC115875338	nucleic acid binding	0	0	-0.355625	0	0	0	-0.813928	0	0	0	0	0	0	0	0	-1.06688	0	0	0	0	0	0	0	0	0	0	-1.20456	-1.23722
LOC115875339		0	-0.293836	-0.366505	-0.61247	0	0.00645654	-0.0635607	0	0	0	0	-0.881509	0	0	0	-1.09951	-1.04039	0	-0.797022	0	0	0	0	0	0.0193696	0	0	-0.190682
LOC115875340		0.0990798	-0.0877326	0	-0.203718	-0.0947776	0.603405	0.718075	0.248611	0.0486287	0	0.0981977	-0.542869	0.181474	0	0	0	0	-0.611155	0	0	-0.284333	0	0.331241	0.259267	1.21971	0.247554	0.37251	1.53416
LOC115875341		0	-0.783995	-1.06207	-0.170294	-0.185142	-0.390575	0.0553812	0	0	0	-1.18993	-0.717052	-0.445006	-1.15313	-0.921941	-1.11115	-0.206924	-0.308216	0.00425747	0	-0.555425	0	-0.746031	0.306934	-0.732627	0	0.166143	0
LOC115875342	sequence-specific DNA binding. It is involved in the biological process described with regulation of transcription, DNA-templated	-0.268314	-0.35898	0	0	0	0	-0.579786	0	0	-0.804942	-1.07694	0	0	0	0	0	0	0	0	0	0	0	0	0	0	-0.133976	-0.436872	-1.16851
LOC115875343		0.0419943	-0.0527182	0.139955	0.553705	0.162745	0.360237	0.340526	0	-0.297873	0.423856	-0.994271	0.749673	0.0864434	0.0425243	0.25144	0.125903	0.541575	0.255418	0.864123	0.222598	0.0381722	0.227463	0.42735	0	0.653362	0.13775	0.478306	0.405522
LOC115875344	binding. It is involved in the biological process described with regulation of transcription, DNA-templated	-0.149088	-0.283134	-1.39072	-1.05161	-0.740996	0.0564672	-0.997932	0	0	-0.447265	0	0	-0.849403	-1.38144	-1.45128	-1.33945	-0.803207	-1.01364	-1.33799	-0.803424	-0.783731	-0.635832	0	0	0.169402	-1.51666	-1.47714	0
LOC115875345	protein serine threonine kinase activity. It is involved in the biological process described with protein phosphorylation	-0.221234	-0.593501	-0.390587	0	0.0446394	0.107896	-0.222024	-0.162278	0	-0.501423	-0.0200937	-0.777666	-0.982742	0	0	-1.17176	0	0	0	0	0	0.133918	0.323688	0	0	-0.26979	-0.054172	-0.342112
LOC115875346		-0.248062	0	0	0	0	0	0	-0.744187	0	0	0	0	0	0	0	0	0	0	0	0	0	0	0	0	0	0	0	0
LOC115875347	protein serine threonine kinase activity. It is involved in the biological process described with protein phosphorylation	0	0	0	-0.200597	-0.336095	-0.194476	-0.545575	0	0	0	0	0	0	0	0	0	-0.601792	0	0	0	-1.00829	0	0	0	-0.583427	-0.838126	-0.7986	0
LOC115875348	It is involved in the biological process described with nucleobase-containing compound metabolic process	-0.505264	-0.299471	0	-0.588533	-0.324569	0	0	0	-0.633742	-0.88205	0	-0.556233	-0.34218	0	0	0	-0.715113	-1.05049	0	0	0	-0.973707	0	0	0	0	0	0
LOC115875349	Short gastrulation Source FlyBase	1.17653	1.09461	1.38445	1.21893	1.43396	1.20273	1.14848	1.16737	1.1519	1.21031	0.879632	1.18692	1.21727	1.30161	1.41404	1.43768	1.20817	1.24861	1.2	1.43856	1.44083	1.4225	1.15112	1.18103	1.27603	1.04763	1.23889	1.15893
LOC115875350	heme binding. It is involved in the biological process described with oxidation-reduction process	0.119793	0.345536	-1.20346	-0.818252	-0.964451	0.0708025	0.0241785	0.209475	0.0296964	0.120207	0.454769	0.422794	0.159044	-0.893148	-1.26402	-1.45322	-0.615946	-0.387049	-1.45176	-1.51925	-0.721409	-0.652692	0.30106	-0.0351408	-0.053512	0.250383	-0.360456	0.182608
LOC115875351	heme binding. It is involved in the biological process described with oxidation-reduction process	0.354866	0.299203	-0.0066558	-0.299834	-0.0765872	0.0811917	0.595748	0.175182	0.433592	0.455825	0.861765	-0.18057	0.216415	0.702975	-0.359131	-0.363812	0.137672	-0.0380017	-0.999173	-0.429844	0.275247	-0.0751651	0.258429	-0.495403	0.480549	0.697218	0.441467	0.64856
LOC115875352	Putative peptidase family	0.747216	0.776177	-0.0455798	0.370854	-0.112027	0.742954	0.634949	0.729095	0.744061	0.768493	0.846818	0.713263	0.768452	0.188354	-0.138608	-0.186485	0.148846	0.517521	0.446194	-0.206759	-0.187066	0.0577426	0.877601	0.632741	0.718518	0.576933	0.621957	0.705956
LOC115875353	It is involved in the biological process described with sensory perception of smell	-0.255638	0	0	-0.29421	0	0	0	0	-0.766914	0	0	0	0	0	0	0	0	-0.882629	0	0	0	0	0	0	0	0	0	0
LOC115875354		0.528705	1.04843	1.52185	1.44072	1.59373	0.798892	1.25542	0.574822	0.467855	0.543439	0.525475	1.12945	1.49038	1.42218	1.50225	1.64111	1.62378	1.26106	1.43731	1.41163	1.77087	1.5987	0.937187	1.13148	0.328009	1.22243	1.26394	1.27989
LOC115875355	Predicted membrane protein	1.01822	1.02701	0.170845	0.600263	0.311439	0.907913	0.941571	1.19378	1.01589	0.844991	1.08145	0.954099	1.04547	0.350955	0.0538732	0.107705	0.600486	0.504872	0.695433	0.125995	0.330213	0.478111	0.678876	1.08151	0.963347	0.817792	1.01979	0.987127
LOC115875356		-0.427819	0	-0.428148	-0.782099	-0.532458	0	-0.49005	-1.28346	0	0	0	0	0	-0.489828	-0.404765	-0.389851	-0.388718	-0.6661	-1.29148	-0.513874	-0.19315	-0.89035	0	0	0	-1.47015	0	0
LOC115875357	Fuseless	-0.359148	-0.258122	-0.42257	0	-0.490847	0	-0.497926	0	-0.914569	-0.162877	-0.393482	0.00803814	-0.388923	0	-0.212646	-1.05506	0	0	0	-1.42213	0	-0.0504141	0	0	0	0	-1.49378	0
LOC115875358	Acyltransferase family	0	-0.240277	-0.717791	0	-1.05201	0	-0.595343	0	0	0	0	0	-0.72083	0	-1.02167	-1.1317	0	0	0	-1.37382	-1.17804	-0.604169	0	0	0	-1.78603	0	0
LOC115875359	Fuseless	-0.423788	-0.335109	0.677164	-0.178859	0.8915	-1.02462	-0.35019	0	-1.27136	0	-0.344511	0.0848997	-0.745717	0.571462	0.822671	0.63736	0.544894	0.0278953	-1.10937	0.593992	1.18129	0.899217	-1.34777	-1.4709	-0.255186	-0.111946	-0.134568	-0.804057
LOC115875360	Ran GTPase binding. It is involved in the biological process described with intracellular protein transport	1.83751	1.85377	1.19636	1.50047	1.20488	1.80026	1.86325	1.81098	1.82299	1.87854	1.88434	1.84253	1.83445	1.27679	1.11765	1.19465	1.47736	1.47628	1.54778	1.08163	1.23911	1.2939	1.71114	1.82086	1.86877	1.84766	1.81499	1.9271
LOC115875362	DDE superfamily endonuclease	-0.181587	-0.133552	-0.385026	-0.479805	-0.247309	-0.213465	0.0536087	-0.99115	0.139862	0.306527	-0.778385	0.31428	0.0634471	-0.34365	-0.811428	0	-0.640479	-0.498733	-0.300203	0	-0.444912	-0.297014	0	-1.05967	0.419279	-0.0638997	-0.360165	0.584891
LOC115875363	It is involved in the biological process described with transmembrane transport	0.273872	-0.174082	-0.00573843	-0.57546	-0.440866	-0.521948	0.271757	0.423421	-0.181521	0.579716	0	0.388903	-0.911148	-0.0172153	0	0	-0.916105	-0.649419	-0.160855	0	-1.3226	0	-0.367075	0	-1.19877	-0.0221047	0.349486	0.487889
LOC115875365		-0.0742527	-0.261384	-0.310404	-0.309917	-0.225507	-0.413972	-0.369474	-0.222758	0	0	0.0691879	-0.412178	-0.441163	0	0	-0.931213	0	0	-0.929751	0	-0.676521	0	0	-0.689223	-0.552692	-1.10842	0	0
LOC115875366	Metal ion binding	-0.276784	-0.209301	0	0	0	0	0	0	-0.830351	0	0	-0.627904	0	0	0	0	0	0	0	0	0	0	0	0	0	0	0	0
LOC115875367		0	-0.940899	0	0	0	0.0347504	-0.878221	0	0	0	0	-1.39686	-1.42584	0	0	0	0	0	0	0	0	0	0	0.104251	0	0	-1.15048	-1.48418
LOC115875368	Cell surface proteoglycan that bears heparan sulfate	1.52289	1.03338	0.863666	0.886292	0.732341	1.50134	0.989453	1.41439	1.56518	1.58911	1.09323	0.958249	1.04867	0.800631	0.934913	0.855454	0.860783	0.969488	0.828606	0.68507	0.656617	0.855335	1.56804	1.41654	1.51944	1.01176	1.06949	0.887111
LOC115875369		0.0901073	0.00183012	-0.304019	-0.258567	-0.633585	0.275531	0.354373	0.421854	-0.213051	0.0615192	0.11174	0.183216	-0.289466	-0.571624	-0.340433	0	-0.118331	0.171836	-0.829207	-0.59567	-0.575976	-0.729108	0.50059	0	0.326003	0.372334	0.221981	0.468804
LOC115875370		-0.497948	-0.290484	-0.911056	-0.730987	-0.494452	-0.173088	-0.506844	-1.05099	-0.442856	0	0	0	-0.871453	-1.10246	-0.871267	-0.759443	-1.00135	-0.433633	-0.757981	-1.1265	0	-0.356853	-0.519265	0	0	-0.538712	-0.353057	-0.628762
LOC115875371	Carboxylesterase family	0	0	0	0	0	0	-0.396733	0	0	0	0	0	0	0	0	0	0	0	0	0	0	0	0	0	0	0	-1.1902	0
LOC115875372		-0.339904	-0.656579	-0.431978	-0.593407	-0.379879	0	-0.553275	0.0575423	-0.987538	-0.0897178	-1.20681	0	-0.762922	-0.0560758	-1.23986	0	-0.591787	-1.10325	-0.0851793	-0.415914	-0.475401	-0.248322	0	0	0	-0.351	-0.487565	-0.821262
LOC115875373		0	-0.127362	0	0	0	0	-0.157885	0	0	0	-0.382087	0	0	0	0	0	0	0	0	0	0	0	0	0	0	0	0	-0.473656
LOC115875374	binding. It is involved in the biological process described with regulation of transcription, DNA-templated	-0.389786	-0.322827	0	0	0	0	-0.510975	0	0	-1.16936	0	-0.968481	0	0	0	0	0	0	0	0	0	0	0	0	0	0	0	-1.53293
LOC115875375	pre-RNA processing PIH1/Nop17	0.00515997	-0.376061	0	-0.0584259	0	-0.222212	-0.498418	-0.0356716	0	0.0511515	0	-1.12818	0	0	0	0	0	-0.175278	0	0	0	0	0	0	-0.666635	0	-0.881809	-0.613446
LOC115875376	Cadherins are calcium-dependent cell adhesion proteins	-0.161828	-0.647884	-0.474082	-0.660803	-0.651216	-0.449473	-0.559386	0	-0.196039	-0.289445	-0.783292	0.133282	-1.29364	0.0986008	-0.816336	-0.704512	-1.12251	-0.457882	-0.40202	-0.645604	-0.529001	-0.779042	-0.816516	-0.126729	-0.405172	-1.35884	-0.319315	0
LOC115875377	The proteasome is a multicatalytic proteinase complex which is characterized by its ability to cleave peptides with Arg, Phe, Tyr, Leu, and Glu adjacent to the leaving group at neutral or slightly basic pH	1.74877	1.93392	1.16042	1.16339	1.16128	1.54338	1.74185	1.80116	1.83859	1.60656	1.95459	1.92582	1.92136	1.33689	1.06523	1.07913	1.0839	1.17231	1.23396	1.20095	0.906145	1.37675	1.26879	1.46997	1.89137	1.77322	1.64144	1.81091
LOC115875378	Metal ion transmembrane transporter activity. It is involved in the biological process described with metal ion transport	1.78408	1.99883	1.68724	1.90675	1.71752	1.79073	1.9094	1.77025	1.79807	1.78392	2.02964	1.98888	1.97797	1.69418	1.72563	1.64191	1.94802	1.85874	1.91347	1.66087	1.6208	1.87091	1.77026	1.75576	1.84616	1.93385	1.9048	1.88954
LOC115875379	Tetratricopeptide repeat protein 19 homolog	1.67518	1.56415	0.922698	1.30429	0.994153	1.49848	1.33898	1.6871	1.68702	1.65142	1.6242	1.52087	1.54736	0.999269	0.858499	0.910325	1.25409	1.25064	1.40814	0.913532	0.978755	1.09017	1.57108	1.42424	1.50011	1.34968	1.25597	1.41127
LOC115875380		-0.580479	-0.296659	-0.469608	-0.663749	-0.418041	-0.3702	-0.282884	0	-0.746565	-0.994873	0	-0.191935	-0.698041	0	-0.521764	-0.887061	-1.12897	-0.86228	0	-1.25412	0	0	0	0	-1.1106	0	-0.848652	0
LOC115875381	carboxy-lyase activity. It is involved in the biological process described with cellular amino acid metabolic process	2.05091	1.35127	-0.0604117	1.07871	-0.308614	1.82922	0.569938	2.06043	2.08407	2.00822	1.4347	1.41808	1.20104	0.87813	-0.945674	-0.113691	0.805058	1.23918	1.19189	-0.802972	-0.0672746	-0.0555962	1.88441	1.67678	1.92646	0.345922	0.553512	0.810381
LOC115875382	Oxidoreductase activity. It is involved in the biological process described with oxidation-reduction process	0.20278	-0.390949	-0.895328	-0.996585	0	-0.340943	-0.493923	0.170438	0.270041	0.167861	-0.208872	-0.379449	-0.584525	-1.21347	0	-1.47251	-1.11236	-1.44773	-0.42966	0	0	0	0.171355	-1.05443	-0.139751	-0.570542	-0.911227	0
LOC115875383	Pyridoxal-dependent decarboxylase conserved domain	0	-0.585879	0	-0.268325	-0.835793	-0.45591	-0.534055	0	0	0	0	-0.514841	-1.2428	0	0	0	0	-0.804975	0	0	-1.17712	-1.33025	-1.36773	0	0	0	0	-1.60216
LOC115875384	carboxy-lyase activity. It is involved in the biological process described with cellular amino acid metabolic process	-0.0916003	-0.312552	-0.54001	0	-0.351366	-0.130868	-0.6709	0	-0.274801	0	0	-0.937655	0	-1.49868	-0.121356	0	0	0	0	0	0	-1.0541	-0.392603	0	0	-0.855747	-0.992312	-0.164641
LOC115875385		-0.96299	-0.769765	-0.511455	-0.221775	-1.1185	-0.47163	0	-0.687016	-0.777853	-1.4241	-1.47425	-0.835043	0	-1.53437	0	0	-0.780043	0.178313	-0.0635952	0	-1.36263	-1.99288	0	0	-1.41489	0	0	0
LOC115875386	Catalytic activity	-0.127931	-0.661944	-1.24004	-1.29297	-1.13368	-0.534324	-1.10639	-0.0477309	-0.279268	-0.0567948	-0.341758	-0.864517	-0.779558	-1.12451	-1.11516	-1.48046	-0.944215	-1.15465	-1.78003	-1.3704	-1.04968	-0.980961	0.0607463	-1.23847	-0.425247	-1.48158	-1.31711	-0.520477
LOC115875387	Beige/BEACH domain	1.35007	1.31081	0.720424	0.968212	0.740313	1.24393	1.42106	1.30236	1.37948	1.36838	1.23665	1.32674	1.36902	0.709869	0.60691	0.844492	1.01262	0.966673	0.925339	0.505919	0.875491	0.839529	1.31574	1.18093	1.23511	1.38286	1.34898	1.53134
LOC115875388	Belongs to the CRISP family	0	-0.750833	-0.391417	-0.282813	0	-0.480122	-0.178653	0	0	0	-1.25303	-0.412178	-0.587291	0	0	-1.17425	0	-0.84844	0	0	0	0	-0.207074	-1.23329	0	0	-0.270541	-0.265419
LOC115875389	zinc finger	1.50155	1.65521	1.66349	1.51528	1.42172	1.56787	1.45374	1.50656	1.51678	1.48131	1.6278	1.63398	1.70386	1.6646	1.57205	1.75383	1.47334	1.54261	1.52989	1.5052	1.31767	1.4423	1.47272	1.66346	1.56742	1.45429	1.4367	1.47023
LOC115875390	It is involved in the biological process described with protein targeting to Golgi	1.52386	1.54918	1.20491	1.26341	1.2079	1.45717	1.51881	1.57091	1.4937	1.50696	1.53628	1.55845	1.55283	1.19269	1.20421	1.21783	1.2131	1.23467	1.34244	1.17683	1.15099	1.29587	1.40614	1.52483	1.44053	1.50295	1.53173	1.52174
LOC115875391	Enzyme regulator activity. It is involved in the biological process described with regulation of protein catabolic process	2.15773	2.04264	1.65393	1.73674	1.68498	2.07145	2.04072	2.11684	2.17919	2.17717	2.05989	2.05892	2.00911	1.66894	1.65611	1.63675	1.6919	1.70883	1.80948	1.65862	1.63252	1.76379	2.04868	2.04144	2.12423	2.01855	2.02989	2.07373
LOC115875392	actin binding	1.40655	1.4274	1.03043	1.33213	1.37732	1.30224	1.60387	1.37368	1.35986	1.48612	1.24771	1.48244	1.55206	0.970142	0.969477	1.15166	1.34377	1.13858	1.51403	1.2729	1.46787	1.39118	1.23351	1.36112	1.31209	1.57557	1.5139	1.72215
LOC115875393		1.18925	1.2568	0.349379	0.786857	0.51681	1.24033	1.27846	1.04547	1.36939	1.15289	1.28323	1.26113	1.22603	0.402108	0.253088	0.392941	0.762051	0.599803	0.998719	0.279137	0.63849	0.632804	1.289	1.1075	1.32448	1.11655	1.25526	1.46356
LOC115875394	Translationally-controlled tumor protein homolog	3.05733	3.20517	2.86811	3.14819	2.91472	3.13101	3.34195	3.06805	3.03555	3.06838	3.21473	3.23482	3.16596	2.92069	2.80148	2.88215	3.13049	3.18464	3.12944	2.87315	2.99623	2.87479	3.1532	3.12309	3.11675	3.33539	3.33311	3.35734
LOC115875395	RNA polymerase II transcription cofactor activity. It is involved in the biological process described with regulation of transcription from RNA polymerase II promoter	1.30802	1.29406	0.875408	1.08266	0.919051	1.34571	1.33771	1.28604	1.33609	1.30192	1.28869	1.28397	1.30951	0.911734	0.8232	0.89129	1.06598	1.07411	1.10788	0.85955	0.880111	1.01749	1.35285	1.30179	1.38249	1.29027	1.33339	1.38948
LOC115875396	Bystin	1.76286	1.87772	1.04583	1.52864	1.10717	1.72665	1.83362	1.75582	1.79414	1.73862	1.92893	1.87401	1.83021	1.09259	1.05306	0.991833	1.44341	1.57773	1.56477	1.01575	1.08561	1.22015	1.71295	1.74668	1.72031	1.83382	1.84774	1.8193
LOC115875397	Ribonuclease H2 subunit	1.17936	1.26264	0.227789	0.838444	0.315439	1.02748	1.16388	1.1285	1.18511	1.22447	1.27231	1.29535	1.22027	0.438357	-0.0214525	0.266463	0.699168	0.85191	0.964254	0.0798572	0.425887	0.440574	1.02688	0.967662	1.08789	1.12583	1.05742	1.30838
LOC115875398	Belongs to the universal ribosomal protein uS15 family	2.11057	2.23937	1.38052	1.90304	1.47565	1.99071	2.05975	2.12629	2.0798	2.12562	2.28755	2.21555	2.215	1.58739	1.25475	1.29943	1.85697	1.84466	2.00748	1.36714	1.4738	1.586	1.92804	2.08589	1.9582	2.02673	2.04851	2.10402
LOC115875399	Transport and Golgi organization	2.25621	2.13803	1.48936	1.80417	1.53314	2.21316	2.06442	2.24057	2.24625	2.28181	2.13951	2.1739	2.10068	1.52103	1.45583	1.49123	1.72827	1.81317	1.87106	1.46709	1.49665	1.63568	2.28052	2.1503	2.20866	1.97964	2.06251	2.15112
LOC115875400	Oxidoreductase activity, acting on paired donors, with oxidation of a pair of donors resulting in the reduction of molecular oxygen to two molecules of water. It is involved in the biological process described with oxidation-reduction process	2.46909	2.2169	2.58262	2.04721	2.41081	2.62232	2.17017	2.41641	2.51105	2.47982	2.2149	2.3662	2.06959	2.65864	2.72974	2.35948	1.93541	2.01291	2.1933	2.29767	2.52966	2.40511	2.56396	2.52832	2.77467	2.09385	2.17203	2.24461
LOC115875401	Zinc finger with UFM1-specific peptidase domain protein-like	0.539411	0.534718	0.317934	0.428004	0.285661	0.263401	0.27088	0.488446	0.443366	0.68642	0.774318	0.316755	0.51308	0.321583	0.287956	0.344263	0.475939	0.628681	0.179393	0.0819368	0.775047	0	0.790203	0	0	0.3687	0.443942	0
LOC115875402	Metal ion binding	0	0	-0.669359	0	0	0	-0.4161	0	0	0	0	0	0	-1.11308	0	-0.895001	0	0	0	0	0	0	0	0	0	-1.2483	0	0
LOC115875403		0	0	0	0	0	0	0	0	0	0	0	0	0	0	0	0	0	0	0	0	0	0	0	0	0	0	0	0
LOC115875404	protein serine threonine kinase activity	1.06347	1.05937	0.239796	0.544023	0.384562	0.840371	1.0971	1.02975	1.07545	1.08522	1.04339	1.0442	1.09053	0.377966	0.154721	0.1867	0.425882	0.514498	0.69169	0.226256	0.311108	0.616322	0.735804	0.862188	0.92312	1.1774	1.15178	0.962099
LOC115875405	Metal ion binding. It is involved in the biological process described with oxidation-reduction process	1.37346	1.41525	0.527899	0.988228	0.590756	1.3683	1.37354	1.35424	1.34242	1.42373	1.44187	1.37635	1.42753	0.739676	0.490493	0.353527	0.986297	0.997401	0.980986	0.549155	0.532498	0.690616	1.29537	1.45285	1.35667	1.41386	1.37661	1.33013
LOC115875406	Protein of unknown function (DUF1358)	1.38458	1.3429	0.482206	0.957663	0.472197	1.36553	1.2015	1.43435	1.30853	1.41085	1.29469	1.36999	1.36401	0.56411	0.661763	0.220745	0.919072	0.997024	0.956892	0.287339	0.490677	0.638575	1.26581	1.46118	1.36959	1.14292	1.19939	1.2622
LOC115875407	GTP binding. It is involved in the biological process described with small GTPase mediated signal transduction	1.35982	1.11675	0.535474	0.878101	0.542996	1.2672	1.04425	1.30136	1.30307	1.47503	1.12253	1.22077	1.00696	0.706886	0.405439	0.494095	0.814565	0.882153	0.937585	0.431028	0.58768	0.61028	1.14741	1.16668	1.4875	1.07759	1.04086	1.01431
LOC115875408	coenzyme binding	1.57571	1.48725	1.18775	1.12068	1.19077	1.41278	1.35809	1.57926	1.49382	1.65406	1.43798	1.48675	1.53703	1.17151	1.24876	1.14298	1.05598	1.11891	1.18715	1.17885	1.20373	1.18974	1.48783	1.29672	1.45378	1.4832	1.43061	1.16044
LOC115875409	PA domain	2.06306	1.74115	1.53818	1.55646	1.51992	1.96404	1.90278	2.05128	2.00785	2.13006	1.69662	1.78199	1.74486	1.58129	1.49667	1.53658	1.51552	1.55969	1.59416	1.44953	1.63589	1.47435	1.98406	1.90991	1.99815	1.88853	1.8839	1.93591
LOC115875410		-0.105494	-0.26932	-0.266664	0	0	0	-0.0168639	0	-0.316481	0	0	-0.238973	-0.568987	-0.799993	0	0	0	0	0	0	0	0	0	0	0	0	-0.0505917	0
LOC115875411	DNA-dependent RNA polymerase catalyzes the transcription of DNA into RNA using the four ribonucleoside triphosphates as substrates	0.937128	1.00169	0.304356	0.663171	0.378664	0.844631	0.920702	0.886642	0.90362	1.02112	1.00971	1.0222	0.973168	0.356256	0.275491	0.281321	0.650215	0.612396	0.726903	0.304361	0.362562	0.469068	0.832994	0.785588	0.91531	0.960659	0.917056	0.884389
LOC115875412	Belongs to the DHHC palmitoyltransferase family	1.34407	1.43504	1.147	1.24652	1.18667	1.42077	1.39808	1.2931	1.33382	1.40529	1.33014	1.43615	1.53884	1.04544	1.18349	1.21207	1.25062	1.18788	1.30108	1.06458	1.11774	1.3777	1.38598	1.54196	1.33436	1.32973	1.4062	1.4583
LOC115875413		1.59273	1.50818	0.947656	1.19718	0.929247	1.46994	1.50084	1.60254	1.60843	1.56722	1.46041	1.55242	1.51172	1.04578	0.885882	0.911304	1.15331	1.20616	1.23208	0.846763	0.876754	1.06422	1.43082	1.43932	1.53969	1.46224	1.49422	1.54607
LOC115875414	macromolecule localization	1.08182	1.46772	1.08174	0.352176	1.18005	0.969314	1.01204	0.955712	1.24721	1.04253	0.996833	1.75333	1.65299	1.05581	1.01725	1.17214	0.574244	0.102286	0.379998	0.965717	1.28434	1.2901	0.7755	1.05814	1.0743	0.839599	1.10701	1.0895
LOC115875415		1.23912	1.1751	0.933278	1.11052	0.882932	1.43412	1.20597	1.07994	1.35422	1.28319	1.10906	1.29955	1.1167	0.969763	0.877949	0.952121	1.13577	1.022	1.17379	0.881145	0.702645	1.065	1.32455	1.41432	1.56349	1.2209	1.30288	1.09412
LOC115875416		0.364081	0.611293	-0.167823	0.0973371	-0.0565508	0.465727	0.72687	0.318604	0.41743	0.356209	0.742222	0.542364	0.549292	0.282374	-0.550893	-0.234949	-0.175824	0.142014	0.325821	-0.20407	-0.0082852	0.042703	0.625018	0.510492	0.261671	0.536011	0.431849	1.21275
LOC115875417	Acyl-CoA dehydrogenase, N-terminal domain	0.239265	1.03852	-0.275648	-0.45776	-0.0318516	0.350709	0.592857	0.472036	0.583742	-0.337982	1.39311	0.752864	0.969574	0.891347	-1.18709	-0.5312	0.0978005	-0.573366	-0.897715	-0.488087	0.491178	-0.0986462	0.451217	0.577499	0.0234122	0.601829	-0.152252	1.32899
LOC115875418	It is involved in the biological process described with tissue regeneration	-0.623305	-0.0846447	-0.37055	-0.40488	0.0220371	-0.534101	-0.179621	-0.928907	-0.195836	-0.745174	-0.0394483	0.233856	-0.448341	-0.378317	-0.573094	-0.16024	0	-1.21464	0	-0.129362	0.219391	-0.0239176	0.0799375	-0.997431	-0.684809	-0.270502	-0.377104	0.108743
LOC115875419	Reeler domain	1.82103	1.08852	-0.474694	-0.0277631	-0.338271	1.74517	0.803224	1.92786	1.99695	1.53829	1.26191	0.976033	1.02763	-0.995764	0.0483407	-0.476657	-0.894654	0.811364	0	-0.241659	-0.699086	-0.074067	1.78517	1.56697	1.88338	0.707862	0.933845	0.767967
LOC115875420	binding. It is involved in the biological process described with regulation of	2.26577	2.26424	1.57352	1.94052	1.62858	2.16903	2.32285	2.21936	2.25107	2.32688	2.28441	2.28094	2.22737	1.65802	1.51156	1.551	1.84239	1.93584	2.04333	1.51159	1.68957	1.68459	2.2017	2.13959	2.16579	2.30545	2.3018	2.36129
LOC115875421	Ankyrin repeat	1.32669	1.33618	1.12341	1.17507	1.21278	1.23352	1.39477	1.37154	1.2728	1.33574	1.24318	1.39849	1.36686	1.08287	1.10358	1.18378	1.12962	1.14358	1.252	1.15783	1.21531	1.2652	1.22635	1.25132	1.22289	1.37828	1.37692	1.42911
LOC115875422	Belongs to the mitochondrial carrier (TC 2.A.29) family	0.75108	1.19247	1.36661	1.425	1.07052	0.683757	0.822001	0.918337	0.706926	0.627976	1.19978	1.00695	1.37067	1.36378	1.26906	1.46701	1.54904	1.46583	1.26013	1.09742	1.48822	0.625929	1.02172	0.751382	0.278166	1.04169	0.996046	0.428265
LOC115875423	Autophagy-related protein 3	1.54966	1.63819	1.45426	1.54508	1.51081	1.64462	1.63285	1.53618	1.57336	1.53944	1.5831	1.7299	1.60156	1.45615	1.47649	1.43015	1.59017	1.54783	1.49726	1.43751	1.49678	1.59814	1.68169	1.62669	1.62548	1.63534	1.65876	1.60445
LOC115875424	Ankyrin repeat	1.56057	1.55859	1.22107	1.31205	1.25458	1.50138	1.49618	1.46158	1.59771	1.62241	1.57979	1.4805	1.61549	1.19168	1.25522	1.2163	1.33855	1.31927	1.27833	1.1816	1.25549	1.32663	1.49688	1.61833	1.38892	1.37146	1.51009	1.60698
LOC115875425		1.91811	1.99937	1.66525	1.74231	1.63618	1.88351	1.9671	1.9105	1.88098	1.96286	2.04592	1.94251	2.00969	1.64462	1.67981	1.67132	1.81734	1.69892	1.71069	1.56531	1.63753	1.7057	1.89467	1.88782	1.86805	1.92079	1.95766	2.02286
LOC115875426	It is involved in the biological process described with regulation of apoptotic process	0.242001	-0.581772	-0.194014	-0.23044	-0.198338	0.0701855	-0.159873	0.0192939	0.431132	0.275578	-1.11036	0.0315192	-0.666472	-0.471509	0.620021	-0.730553	-0.370398	0.40817	-0.729092	0.333749	-0.29977	-0.628993	0	0.210407	0.000149908	0.238366	-0.470296	-0.24769
LOC115875428	Belongs to the amiloride-sensitive sodium channel (TC 1.A.6) family	-0.462804	-0.387932	0	-0.249765	-0.375439	0	-0.629576	0	-1.38841	0	0	0	-1.1638	0	0	0	0	0	-0.749295	0	0	-1.12632	0	0	0	0	-0.96762	-0.921106
LOC115875429	Metal ion binding	1.02626	1.12693	0.586453	0.717802	0.643834	0.90651	1.1027	0.999588	0.959406	1.11979	1.10006	1.22566	1.05508	0.584596	0.578144	0.596618	0.750877	0.718308	0.684221	0.638004	0.73224	0.561258	0.776688	0.890744	1.0521	1.17208	1.04058	1.09543
LOC115875430		-0.417105	-0.220714	-1.40415	-0.243157	-0.847231	0	-1.01066	-0.540648	-0.710666	0	0	0	-0.662142	-1.19418	-1.56505	-1.45322	0	-0.729472	0	-1.04213	-1.49956	0	0	0	0	-0.516488	-1.5909	-0.924602
LOC115875431	Belongs to the transient receptor (TC 1.A.4) family	-1.42924	-0.449481	-0.188757	-0.7425	-0.546093	-1.25675	-0.545196	-1.53416	-1.70418	-1.0494	-0.418304	0.0265436	-0.956683	-0.187689	-0.333248	-0.0453329	-0.882458	-0.615773	-0.729269	-0.530494	-0.443853	-0.663932	-1.78059	-1.00062	-0.989031	-0.699663	-8.46894e-05	-0.935842
LOC115875432	Structural constituent of cuticle	0	0	0	0	0	0	0	0	0	0	0	0	0	0	0	0	0	0	0	0	0	0	0	0	0	0	0	0
LOC115875433	acid phosphatase	0.375744	0.282485	0.175341	0.121587	-0.0247888	0.217953	0.38471	0.349525	0.244447	0.533258	0.366496	0.212812	0.268148	0.186905	0.168219	0.170898	-0.0130147	0.215882	0.161894	-0.0870187	0.217315	-0.204662	0.245204	-0.0489928	0.457649	0.30996	0.409967	0.434205
LOC115875434	Structural constituent of cuticle	0.0247184	-0.286403	0	0	-0.275588	0	0	0.0741552	0	0	-0.859208	0	0	0	0	0	0	0	0	0	-0.826765	0	0	0	0	0	0	0
LOC115875435	Structural constituent of cuticle	0	0	-0.274138	0	-0.282153	0	-0.522619	0	0	0	0	0	0	-0.822413	0	0	0	0	0	-0.846459	0	0	0	0	0	0	-0.91811	-0.649747
LOC115875436	Structural constituent of cuticle	0.23982	-0.297479	0	-0.29163	0	0	0.0641466	0.1833	0.53616	0	0	0	-0.892437	0	0	0	-0.420272	-0.454617	0	0	0	0	0	0	0	0.156307	0.0361326	0
LOC115875437		0.640799	0.592541	0.331868	-0.145937	-0.309998	0.0840265	0.0621857	0.640823	0.713843	0.56773	0.544733	0.669357	0.563532	0.318286	0.302806	0.374512	-0.154634	0.0540591	-0.337237	-0.228638	-0.464217	-0.237138	-0.149673	0.0793832	0.322369	0.37804	0.250618	-0.442101
LOC115875438		1.09923	0.846443	0.216863	1.15355	0.451009	1.50466	0.458902	1.1869	1.14484	0.965966	1.00665	0.694826	0.837855	0.444866	-0.0677891	0.273513	1.03932	1.36124	1.06009	0.0889763	0.706451	0.557598	1.80378	1.59925	1.11095	0.468886	0.551551	0.35627
LOC115875439	It is involved in the biological process described with protein N-linked glycosylation	2.0197	2.28655	1.86725	2.22917	1.81907	2.06731	2.23403	2.07425	2.00564	1.97922	2.27599	2.27394	2.30971	1.88289	1.91061	1.80825	2.31298	2.18463	2.1899	1.76851	1.69006	1.99863	2.0295	2.13565	2.03679	2.27219	2.22245	2.20745
LOC115875440	It is involved in the biological process described with mRNA	1.98866	1.86644	1.23158	1.50854	1.2342	1.8441	1.84855	2.0374	1.99667	1.93192	1.86859	1.89264	1.83808	1.3194	1.34133	1.03403	1.47149	1.47915	1.57497	1.20552	1.21398	1.28308	1.91591	1.7136	1.90277	1.82399	1.79259	1.92907
LOC115875441	Alcohol dehydrogenase transcription factor Myb/SANT-like	1.20575	1.31085	0.882505	1.22028	0.986926	1.10434	1.4799	1.21782	1.25481	1.14462	1.31871	1.2693	1.34454	0.868622	0.830498	0.948396	1.30704	1.19683	1.15698	0.902979	1.01087	1.04693	0.944025	1.09835	1.27064	1.49478	1.45717	1.48774
LOC115875442		0.410589	0.384674	-0.268385	-0.00730303	-0.338112	0.0788728	0.570055	0.352784	0.307704	0.571279	0.44061	0.181092	0.532319	0.000283415	-0.546676	-0.258761	0.277485	-0.711102	0.411707	-0.199854	-0.18016	-0.634322	0.689932	-0.794922	0.341609	0.291029	0.617797	0.801339
LOC115875443		0.273907	0.50506	-0.645119	0.0930839	-0.163775	-0.122771	0.455223	0.328892	0.191058	0.301772	0.618046	0.326559	0.570576	-0.836521	-0.60533	-0.493506	0.218832	-0.292634	0.353054	-0.559537	0.159127	-0.0909153	-0.253328	0	-0.114985	0.744259	0.0677818	0.553629
LOC115875444	Belongs to the mitochondrial carrier (TC 2.A.29) family	1.65796	1.62639	1.19782	1.39774	1.23043	1.71455	1.81451	1.64976	1.71764	1.6065	1.70652	1.56434	1.60829	1.3182	1.03039	1.24488	1.337	1.46722	1.38901	1.12483	1.39043	1.17602	1.71296	1.65828	1.77242	1.83813	1.80387	1.80153
LOC115875445	Catalyzes the attachment of alanine to tRNA(Ala) in a two-step reaction alanine is first activated by ATP to form Ala- AMP and then transferred to the acceptor end of tRNA(Ala). Also edits incorrectly charged tRNA(Ala) via its editing domain	1.72836	1.70407	1.32949	1.56094	1.22323	1.62839	1.61248	1.67729	1.73766	1.77014	1.7033	1.72231	1.68659	1.41354	1.26931	1.30562	1.55151	1.59325	1.53805	1.17614	1.16973	1.32383	1.6032	1.64334	1.63864	1.62164	1.56813	1.64766
LOC115875446	dnaJ homolog subfamily C member	1.85854	1.74744	0.894261	1.30551	0.963001	1.72987	1.43845	1.90964	1.85256	1.81343	1.79485	1.72732	1.72014	1.09717	0.748478	0.837134	1.21095	1.34949	1.35609	0.803571	0.994421	1.09101	1.75695	1.69533	1.73734	1.46187	1.37729	1.47618
LOC115875447	Magnesium ion binding	1.22599	1.25747	0.50767	0.855302	0.31281	1.0815	1.13622	1.29147	1.14555	1.24096	1.23937	1.25071	1.28234	0.77457	0.272423	0.476017	0.839605	0.841336	0.884964	0.263858	0.243123	0.43145	1.21059	1.01731	1.01662	1.10261	1.16224	1.14382
LOC115875448	Protein of unknown function (DUF2452)	1.67577	1.61434	1.01582	1.43533	1.07554	1.5242	1.69393	1.66328	1.69152	1.67252	1.62285	1.59268	1.62747	1.0633	0.97014	1.01402	1.37066	1.45458	1.48077	0.991285	1.07016	1.16517	1.63109	1.44927	1.49224	1.67127	1.61222	1.7983
LOC115875449	sequence-specific DNA binding. It is involved in the biological process described with regulation of transcription, DNA-templated	0	0	-0.241035	0	0	0	0	0	0	0	0	0	0	-0.723106	0	0	0	0	0	0	0	0	0	0	0	0	0	0
LOC115875450	Structural constituent of cuticle	-0.263347	-0.0450459	-0.556876	-0.440779	-0.650358	0.163685	-0.23996	0.0593864	0.338818	-1.18824	0	0.513236	-0.648374	0	-0.891226	-0.779402	-1.32234	0	0	-0.544404	-0.4278	-0.978872	0	0.161558	0.329497	-0.780519	0.0606392	0
LOC115875451	Structural constituent of cuticle	0	-0.0637492	-0.117087	-0.0585588	-0.667035	-0.546708	-0.286064	0	0	0	0	-0.191248	0	0	0	-0.35126	0	-0.0254499	-0.150226	-0.0985331	-0.874719	-1.02785	-1.06533	0	-0.5748	-0.461522	0	-0.396671
LOC115875452	Structural constituent of cuticle	-0.251759	-0.442364	0	-0.650413	-0.104651	-0.0120785	-0.385085	-0.229937	-0.178107	-0.347234	0	-0.498538	-0.828553	0	0	0	-0.958448	-0.992792	0	0	0	-0.313952	0.125695	0	-0.161931	0	-1.15526	0
LOC115875453		-1.08872	-1.13395	-0.8843	0	-0.579221	-0.660904	0	-1.8491	-1.41706	0	-1.93736	-1.46449	0	0	-1.27144	-1.38146	0	0	0	0	-1.12677	-0.610895	0	-0.20162	-1.78109	0	0	0
LOC115875454	sequence-specific DNA binding. It is involved in the biological process described with regulation of transcription, DNA-templated	0.0829305	0.192091	-0.084675	0	0	0	-0.851131	0	0.248792	0	0.576272	0	0	-0.254025	0	0	0	0	0	0	0	0	0	0	0	-1.43064	0	-1.12275
LOC115875455	Belongs to the mitochondrial carrier (TC 2.A.29) family	1.76503	1.46584	1.02389	1.04121	1.12265	1.63546	1.2545	1.77356	1.73756	1.78397	1.63034	1.44709	1.3201	1.19291	1.1054	0.773361	0.967741	1.08214	1.07376	1.26317	1.06792	1.03687	1.60929	1.52076	1.77632	1.14497	1.2346	1.38394
LOC115875457	B-cell receptor-associated protein 31-like	2.36682	2.34753	1.96666	2.11035	2.07897	2.2314	2.33004	2.39463	2.37714	2.32868	2.40341	2.32185	2.31735	1.97016	2.00774	1.92207	2.14584	2.06698	2.11823	1.95063	2.08668	2.19959	2.25513	2.17528	2.26378	2.34752	2.30882	2.33379
LOC115875458	Calcium-binding protein	2.1218	1.97573	1.92123	1.90181	1.84469	2.05352	1.94302	2.11558	2.03409	2.21575	1.87714	2.04782	2.00222	1.90985	2.01902	1.83483	2.01096	1.79343	1.90104	1.84785	1.81599	1.87021	2.17549	2.01331	1.97175	1.91891	1.9193	1.99085
LOC115875459	Associated with the spliceosome snRNP U1, U2, U4 U6 and U5	2.07129	2.23017	1.33889	1.87457	1.47426	1.99291	2.00298	2.04945	2.09217	2.07225	2.28794	2.22384	2.17872	1.43739	1.37042	1.20888	1.89985	1.79056	1.9333	1.35164	1.48451	1.58665	2.05112	2.10882	1.8188	1.96766	2.05814	1.98314
LOC115875460	The coatomer is a cytosolic protein complex that binds to dilysine motifs and reversibly associates with Golgi non- clathrin-coated vesicles, which further mediate biosynthetic protein transport from the ER, via the Golgi up to the trans Golgi network. Coatomer complex is required for budding from Golgi membranes, and is essential for the retrograde Golgi-to-ER transport of dilysine-tagged protei…	2.07897	2.00597	1.64797	1.91502	1.70528	2.03796	1.98701	2.06488	2.06739	2.10464	1.97372	1.98216	2.06203	1.67569	1.61791	1.6503	1.96076	1.86254	1.92175	1.63207	1.6332	1.85057	2.03534	2.04504	2.03349	1.97118	1.97073	2.01911
LOC115875461	WD40 repeats	1.50092	1.57619	1.43688	1.47597	1.46178	1.54353	1.696	1.44288	1.54077	1.51912	1.54899	1.6104	1.56918	1.4178	1.37891	1.51394	1.47764	1.41435	1.53593	1.37577	1.43936	1.5702	1.51623	1.54805	1.56629	1.67338	1.67086	1.74376
LOC115875462	nucleic acid binding	1.58289	1.46252	0.897316	1.25253	0.877653	1.55998	1.56353	1.52228	1.62826	1.59814	1.4352	1.537	1.41537	0.952649	0.870911	0.868389	1.13716	1.24477	1.37565	0.791765	0.98755	0.853645	1.53909	1.58002	1.56083	1.5069	1.57767	1.60601
LOC115875463	GTP binding	1.28652	1.30402	0.619839	0.825189	0.594603	1.13825	1.03288	1.28048	1.28335	1.29571	1.36253	1.25519	1.29432	0.689228	0.543511	0.62678	0.822286	0.699421	0.95386	0.360824	0.646786	0.776201	1.10291	1.16556	1.14628	1.05163	1.07065	0.976347
LOC115875464	Rho guanyl-nucleotide exchange factor activity. It is involved in the biological process described with regulation of Rho protein signal transduction	0.331343	0.143801	-0.123287	-0.0057099	-1.02697	0.362539	-0.200737	0.166066	0.264285	0.563679	0.150351	0.184451	0.0966003	0.064429	-0.297665	-0.136623	-0.00614252	-0.0818798	0.0708926	-1.34878	-1.153	-0.579131	0.394119	0.518547	0.174951	-0.399262	-0.20295	0
LOC115875465	Uroporphyrinogen decarboxylase activity. It is involved in the biological process described with porphyrin-containing compound biosynthetic process	1.81007	1.85723	1.69891	1.71568	1.66594	1.74092	1.79092	1.82227	1.82216	1.7858	1.84643	1.88931	1.83596	1.71878	1.71679	1.66116	1.74167	1.67268	1.73269	1.60299	1.71628	1.67857	1.77996	1.66619	1.77659	1.82143	1.73149	1.81984
LOC115875466	Metal ion binding	1.97151	1.97306	1.146	1.61946	1.23242	1.93631	1.86607	1.90835	2.01073	1.99544	1.99607	2.00227	1.92085	1.26486	1.01134	1.16179	1.5035	1.62568	1.7292	1.08298	1.27412	1.34015	1.90737	1.94665	1.9549	1.82034	1.90135	1.87653
LOC115875467		0.46543	1.1965	0.964217	0.0569511	1.18437	0.10944	0.970687	0.572391	0.632047	0.191853	0.895031	1.55796	1.1365	0.961449	0.789901	1.1413	0.307638	-0.0857288	-0.0510557	0.99955	1.49911	1.05444	-0.4144	0.189473	0.553247	0.673364	1.17153	1.06717
LOC115875468	Src homology 3 domains	1.46894	1.58419	1.02048	1.34146	1.07378	1.54399	1.6704	1.41293	1.43734	1.55655	1.56009	1.6223	1.57019	1.13101	0.878517	1.0519	1.38134	1.31835	1.3247	0.930874	1.10742	1.18304	1.62566	1.46356	1.54274	1.63394	1.61242	1.76483
LOC115875469	Structural constituent of ribosome. It is involved in the biological process described with translation	2.1281	2.10888	1.20152	1.68785	1.21508	2.09448	1.88946	2.12684	2.08967	2.16778	2.19095	2.04691	2.08876	1.41875	1.14624	1.03957	1.62252	1.62184	1.81918	1.0714	1.20003	1.37382	2.11843	2.08218	2.08281	1.9134	1.89491	1.86005
LOC115875470		1.25854	1.2452	0.394461	0.836726	0.316255	1.16469	1.19565	1.25724	1.26921	1.24916	1.2767	1.23996	1.21894	0.578809	0.261187	0.343388	0.707358	0.93637	0.866449	0.0722134	0.358857	0.517696	1.00697	1.27714	1.20996	1.12606	1.17529	1.2856
LOC115875471	Zinc finger, C3HC4 type (RING finger)	1.1274	0.816716	0.490193	0.543271	0.202955	1.04363	1.10549	1.17388	1.0734	1.1349	0.82669	0.67157	0.951888	0.501757	0.373926	0.594895	0.35299	0.551924	0.724899	0.154404	0.207098	0.247363	1.01009	0.848784	1.27203	0.976661	1.05927	1.28054
LOC115875472		-0.261959	-0.174863	-0.320487	-0.430948	0	-0.155457	-0.252042	-0.30793	-0.477949	0	0.205865	0	-0.730454	-0.96146	0	0	-0.258289	-0.417573	-0.616983	0	0	0	-0.554358	0.452849	-0.364862	0	-0.756127	0
LOC115875473	Glucose inhibited division protein A	-0.302099	-0.233724	0	-0.199204	-0.122567	-0.585473	-0.735343	0	0	-0.906296	-0.701173	0	0	0	0	0	0	-0.597612	0	0	-0.3677	0	-0.734397	0	-1.02202	0	-1.2372	-0.968833
LOC115875475		-0.283979	-0.376061	0	-0.776919	0	-0.422898	-0.507798	0	0	-0.851938	0	-1.12818	0	0	0	0	-1.28706	0	-1.04369	0	0	0	0	0	-1.2687	-1.52339	0	0
LOC115875476		0	0	0	0	0	0	0	0	0	0	0	0	0	0	0	0	0	0	0	0	0	0	0	0	0	0	0	0
LOC115875477	Structural constituent of cuticle	0.0807759	0	-0.320649	-0.320162	0	0	0	0	0.408997	-0.16667	0	0	0	0	0	-0.961947	0	0	-0.960486	0	0	0	0	0	0	0	0	0
LOC115875478		-0.157842	-0.007019	-0.459272	-0.299161	-0.530891	-0.389043	-0.117965	-0.0716869	-0.159171	-0.242669	0.0194929	-0.0268134	-0.0137365	-0.414203	-0.571191	-0.392421	-0.178394	-0.36764	-0.351451	-0.576552	-0.681796	-0.334326	-0.872402	0	-0.294726	0.0858749	-0.360961	-0.0788094
LOC115875479		0.842623	0.692527	0.816297	0	-0.243329	-0.252271	0.834084	0	2.52787	0	-0.214113	2.53904	-0.247343	0.402465	2.04643	0	0	0	0	-0.599304	0	-0.130682	0	0	-0.756812	1.14382	1.35843	0
LOC115875480	Trypsin Inhibitor like cysteine rich domain	0.278298	-0.172285	-0.305795	-0.103321	-0.30377	-0.0363315	0.459815	0.30012	0.431132	0.103642	0	-0.570541	0.0536872	-0.131561	-0.298309	-0.487515	0	0	-0.309963	-0.553547	-0.357762	0	0	0	-0.108995	-0.266784	0.115165	1.53106
LOC115875481	GTP binding. It is involved in the biological process described with	-0.337711	-0.27427	-0.536893	-0.78524	-0.247546	-0.328657	-0.898135	0	-1.03293	0.0197948	-0.349113	-0.302206	-0.171489	-0.738287	0	-0.872393	-0.637177	-0.847612	-0.870931	0	-0.742639	0	0	0.10996	-1.09593	-1.35063	0	-1.34377
LOC115875482		-0.0839176	0.0853907	-0.440931	-0.0126192	-0.160274	0.239912	0.201019	0.0552989	-0.290811	-0.0162405	0.0127913	0.00854638	0.234834	-0.172263	-1.02025	-0.130277	-0.150333	0.116352	-0.00387666	-0.196309	-0.176615	-0.107898	0.0587482	0.713773	-0.0527862	0.405725	0.129981	0.0673504
LOC115875483	DDE superfamily endonuclease	0	0	0	0	0	-0.50635	-0.305082	0	0	0	0	0	0	0	0	0	0	0	0	0	0	0	-1.51905	0	0	-0.915247	0	0
LOC115875484	nucleic acid binding	-0.607326	-0.512714	-0.916783	-0.170753	-0.528719	-0.174243	-0.134983	-0.335463	-0.681573	-0.804942	0	-0.905094	-0.633048	-1.04015	-1.10998	-0.60022	-0.394967	0.00434442	-0.121637	-0.8881	-0.345527	-0.352531	0	0	-0.522729	-0.245949	0.196596	-0.355596
LOC115875485		-0.254223	0	0	-0.249125	0	0	-0.419047	-0.76267	0	0	0	0	0	0	0	0	0	-0.747374	0	0	0	0	0	0	0	-0.949364	-0.307777	0
LOC115875486	transposition	0	0	0	0	0	0	-0.429452	0	0	0	0	0	0	0	0	0	0	0	0	0	0	0	0	0	0	-1.28836	0	0
LOC115875487	Protein of unknown function (DUF1759)	0	0	0	0	0	0	-0.381886	0	0	0	0	0	0	0	0	0	0	0	0	0	0	0	0	0	0	0	-1.14566	0
LOC115875488	nucleic acid binding	-0.101481	0.0949531	-0.452026	0.00463805	-0.45207	0.168161	-0.0406069	-0.132334	-0.235406	0.0632983	0.0681964	0.2944	-0.0777373	-0.342167	-0.429734	-0.584178	0.068574	-0.0822761	0.0276163	-0.588061	-0.51401	-0.254138	0.325007	-0.144377	0.323852	-0.134967	-0.163706	0.176852
LOC115875489	nucleic acid binding	-0.329104	-0.00745645	-0.55468	-0.0707705	-0.132319	-0.127814	-0.344619	0	-0.431971	-0.55534	0	0.0978357	-0.120205	-0.614452	0	-1.04959	-0.212312	0	0	0	-0.396956	0	-0.383441	0	0	-0.749675	-0.28418	0
LOC115875490	F-box only protein	1.68809	1.73486	1.41535	1.62073	1.35289	1.66732	1.5889	1.69137	1.68591	1.68699	1.74183	1.71261	1.75013	1.48944	1.36615	1.39044	1.61571	1.60378	1.64271	1.31947	1.38499	1.35423	1.70926	1.66296	1.62974	1.63894	1.59691	1.53085
LOC115875491		0	0	-0.337317	0	0	0	0	0	0	0	0	0	0	-1.01195	0	0	0	0	0	0	0	0	0	0	0	0	0	0
LOC115875492		0.0156981	-0.078754	-0.166805	-0.254526	-0.254717	0.0693458	-0.0295592	0.143773	0.274785	-0.371464	0	-0.103639	-0.132623	0	-0.500414	0	-0.505556	-0.238871	-0.0191517	0	0	-0.764151	0.277556	-0.322691	0.253172	-0.0886776	0	0
LOC115875493	Endonuclease-reverse transcriptase	0	0	0	0	0	0	0	0	0	0	0	0	0	0	0	0	0	0	0	0	0	0	0	0	0	0	0	0
LOC115875494		-0.72113	-0.276592	-1.08447	-0.12907	-0.398167	-0.369531	-0.949928	0	-0.869496	-1.2939	0	-0.829776	0	-0.468401	-0.996877	-1.78814	0.230023	-0.617235	0	-0.740231	-0.45427	0	0	0	-1.10859	-1.96535	-0.884433	0
LOC115875495	DnaB-like helicase C terminal domain	1.76401	1.23913	0.148387	0.68207	-0.202156	1.58235	0.846851	1.73394	1.7711	1.78698	1.21593	1.36613	1.13533	0.820108	-0.356583	-0.018363	0.465031	0.808763	0.772415	-0.475601	-0.0513368	-0.0795299	1.52284	1.40422	1.81997	0.787829	0.820247	0.932478
LOC115875496	Glycosyltransferase 25 family	1.11137	0.961985	0.571346	0.481872	0.209242	0.848327	0.821237	0.973181	1.14545	1.21547	0.938219	0.97788	0.969857	0.72499	0.459862	0.529187	0.776413	0.443662	0.225541	0.0465559	0.0555259	0.525643	0.46698	0.887922	1.19008	0.887261	0.86318	0.71327
LOC115875497		-0.276359	-0.526065	-0.420181	-0.178237	-0.306025	-0.126844	-1.0591	0	0	-0.829076	-1.5782	0	0	-0.427457	-0.833087	0	0.240952	-0.775664	0	-0.486265	-0.431809	0	0	0	-0.380531	-1.37559	-0.734007	-1.0677
LOC115875498	Transmembrane transporter activity. It is involved in the biological process described with transmembrane transport	0.90922	0.462602	0.495552	0.635605	0.462352	0.805883	0.383076	0.884978	0.896284	0.946397	0.340781	0.525593	0.521432	0.692483	0.681319	0.112855	1.11983	0.298214	0.488775	0.336271	0.884673	0.166111	0.854836	0.638384	0.924429	0.431409	0.386615	0.331205
LOC115875499		-0.23752	0	0	0	0	0	-0.140711	-0.712561	0	0	0	0	0	0	0	0	0	0	0	0	0	0	0	0	0	-0.422133	0	0
LOC115875500	7 transmembrane receptor (rhodopsin family)	-0.226631	0.292815	0.559536	0.0250241	0.536298	0.17604	0.0423042	0.275048	-0.62535	-0.32959	0.0004721	0.221167	0.656805	0.59443	0.406761	0.677418	0.39019	-0.440035	0.124918	0.157128	0.722477	0.72929	0.308965	0.305448	-0.0862947	-0.164903	-0.226834	0.51865
LOC115875501		3.33922	2.624	2.25731	2.30334	2.30953	3.07221	1.93196	3.4074	3.42278	3.18749	2.76397	2.59014	2.51789	2.29365	2.26632	2.21195	2.25573	2.32033	2.33395	2.27248	2.3175	2.33863	3.2557	2.85104	3.1099	2.05491	2.008	1.73297
LOC115875502		0.709955	0.741319	-0.0779064	0.302913	-0.0785014	0.729588	0.653967	0.590479	0.727925	0.811461	0.744325	0.772265	0.707368	-0.0566168	-0.0781504	-0.098952	0.319195	0.242098	0.347446	-0.356869	0.0887934	0.0325716	0.716633	0.700201	0.77193	0.536753	0.787499	0.637649
LOC115875503		-0.351319	-0.266786	-0.311803	-0.624916	-0.112567	-0.467411	0	0	-1.05396	0	0	-0.800358	0	-0.93541	0	0	0.18689	-0.868644	-1.19299	0	-0.337702	0	-0.28527	0	-1.11696	0	0	0
LOC115875504	heme binding. It is involved in the biological process described with response to oxidative stress	-0.627699	-0.454829	0	-0.52701	-0.493643	-0.342626	-0.224553	-0.794855	0	-1.08824	0	-1.36449	0	0	0	0	0	0	-1.58103	0	0	-1.48093	0	0	-1.02788	0	0	-0.673659
LOC115875505		0.418731	-0.014778	0.0195463	-0.234438	-0.217142	0.555631	-0.413782	0.332305	0.678916	0.244972	-0.0891746	0.13506	-0.0902193	-0.12493	0.307907	-0.124337	0.138908	-0.0203757	-0.821846	-0.236127	-0.0914939	-0.323807	0.930975	0.384824	0.351093	-0.456448	-0.784899	0
LOC115875506		-0.224477	0	-0.535191	-0.118954	-0.447428	0	-0.612992	0	-0.673431	0	0	0	0	-0.679821	-0.925751	0	-0.356862	0	0	-0.180989	-1.16129	0	0	0	0	0	-0.55367	-1.28531
LOC115875507	Belongs to the G-protein coupled receptor 1 family	0.609244	0.543384	0.346688	0.415525	0.47782	0.507485	0.399949	0.609268	0.5504	0.668063	0.316883	0.735884	0.577385	0.331402	0.392179	0.316483	0.551699	0.305051	0.389826	0.343873	0.446236	0.643352	0.630989	0.298835	0.59263	0.259848	0.529048	0.410951
LOC115875508		0.637053	-0.0402761	-0.421102	-0.672306	-0.621689	0.395917	-0.43882	0.702552	0.560562	0.648046	-0.135836	0.610042	-0.595034	-0.303161	0	-0.960145	-0.423899	-0.935365	-0.657654	0	-1.00648	-0.858585	0.73741	-0.320215	0.770558	-0.836324	-0.194738	-0.285397
LOC115875509	SHS2 domain found in N terminus of Rpb7p/Rpc25p/MJ0397	1.26732	1.19579	0.311253	0.994438	0.376197	1.05916	1.26396	1.23358	1.27507	1.29332	1.2086	1.30371	1.07507	0.547646	0.170617	0.215495	0.826882	1.1134	1.04303	0.274402	0.391006	0.463183	0.91305	1.16078	1.10367	1.21438	1.26439	1.3131
LOC115875510	nucleoside diphosphate kinase activity. It is involved in the biological process described with nucleoside diphosphate phosphorylation	3.04538	2.98107	2.71505	2.79293	2.56561	3.05024	2.99016	3.0101	3.01717	3.10888	3.03135	2.97016	2.94169	2.77303	2.70423	2.66788	2.78018	2.78685	2.81175	2.51893	2.57661	2.60128	3.10847	3.03492	3.00734	2.99512	3.0131	2.96225
LOC115875511		2.3524	1.69551	1.40591	1.47366	1.21794	2.16805	1.47899	2.30581	2.41302	2.33838	1.74117	1.76111	1.58424	1.38858	1.43632	1.39284	1.45197	1.43441	1.53459	1.10721	1.25562	1.291	2.25511	2.0638	2.18525	1.44825	1.50804	1.48067
LOC115875512	Domain of unknown function, currently peculiar to Drosophila.	0.605933	-0.0148018	-0.420434	0.0689289	-0.774786	0.436981	-0.327358	0.672606	0.542459	0.602734	0.0987863	-0.0389975	-0.104194	-0.395898	-0.687585	-0.177821	0.0476356	-0.00691235	0.166063	-1.11891	-0.79819	-0.407254	0.343643	0.143351	0.823949	0.201273	0.0398844	-1.22323
LOC115875513		0	0	-0.291349	0	0	0	0	0	0	0	0	0	0	0	0	-0.874047	0	0	0	0	0	0	0	0	0	0	0	0
LOC115875514		0.151029	0.453354	-0.464143	0.95892	0.307352	-0.461947	-1.31431	0.582977	0.217344	-0.347234	0.862006	-0.264455	0.762512	-1.12651	-0.242101	-0.0238216	1.1434	0.502554	1.23081	0.139484	-0.0701594	0.852732	0.0587482	-1.44459	0	-1.56276	-1.52323	-0.856929
LOC115875515		0	-0.346773	-0.150396	-0.308949	0	-0.124565	-1.09005	0	0	0	0	0	-1.04032	0	0	-0.451187	0	0	-0.926846	0	0	0	0	0	-0.373696	-1.10552	-1.06599	-1.09866
LOC115875516	Transposase protein	0.0821131	0.178862	-0.0890172	-0.764569	-0.419262	0	-0.852155	-0.0945905	0.360932	-0.0200019	0.317747	0	0.218839	0	-0.267052	0	-0.601253	-1.03354	-0.658916	0	0	-1.25779	0	0	0	-1.05944	-1.49703	0
LOC115875517	Metal ion binding	0.0948835	0.250381	0.465348	0.0231239	0.557002	0.106092	0.221435	0.168842	0.148585	-0.0327762	-0.304774	0.60555	0.450367	0.540135	0.178812	0.677096	0.0849431	-0.092069	0.0764977	0.310035	0.590141	0.770831	-0.404945	0.43807	0.285152	0.198857	0.222589	0.242858
LOC115875518	structural molecule activity	-0.0831729	0.329749	-0.445506	-0.196616	-0.736316	-0.227436	0.0849514	0.0962628	-0.109148	-0.236634	0.625818	0.259025	0.104402	0.0294178	-0.50596	-0.859976	-0.0952506	-0.430625	-0.063973	-0.893823	-0.698038	-0.617087	0.150865	-0.652748	-0.180425	0.0741809	0.204368	-0.0236951
LOC115875519	Coiled-coil domain-containing protein	1.41586	1.45424	0.949852	1.30365	0.989463	1.46714	1.62791	1.36115	1.34024	1.54619	1.43615	1.5406	1.38597	0.995372	0.988221	0.865962	1.28846	1.36317	1.25932	0.891605	1.00168	1.07511	1.42546	1.50268	1.47328	1.58044	1.61842	1.68487
LOC115875520	TM2 domain	0.299173	0.126155	0.128029	0.488113	0.133624	0.0594886	-0.0427462	0.471994	0.559848	-0.134324	-0.309412	0.36151	0.326365	0.343683	-0.372419	0.412821	0.586901	0.542337	0.335102	0.757695	-0.197788	-0.159034	-0.0204169	0.297665	-0.0987829	-0.00414781	-0.398277	0.274186
LOC115875522	Ankyrin repeats (many copies)	-0.264318	0.394977	0.283253	0.111947	0.135154	0.150415	0.160469	-0.657935	0.184281	-0.3193	-0.0472301	0.732837	0.499324	0.244837	0.16805	0.436872	0.19982	-0.145314	0.281336	0.129021	0.0539285	0.222511	0.119771	0.511228	-0.179754	0.218759	0.213123	0.0495267
LOC115875523		0.018127	0	-0.175697	-0.520714	-0.332415	0	-0.369474	0	0.0543811	0	0	0	0	0	-0.440977	-0.0861148	-0.571058	-0.906432	-0.0846532	-0.997244	0	0	0	0	0	-1.10842	0	0
LOC115875524		0.687929	-0.054478	0.0792213	-0.307074	0.0677045	0	-0.078515	0	2.06379	0	-0.831725	1.05612	-0.387833	-0.317809	1.30842	-0.752945	0.119094	-1.02919	-0.0111204	0.311358	-0.0589197	-0.0493242	0	0	0	0.402285	-0.890627	0.252797
LOC115875525		0.56928	0.543263	0.168141	-0.31855	0.0766677	0	-0.288477	0	1.70784	0	0	1.54614	0.0836505	-0.420356	0.924778	0	0	-0.95565	0	-0.00506976	0	0.235073	0	0	0	0.289518	-0.00416997	-1.15078
LOC115875526	It is involved in the biological process described with transmembrane transport	-0.409479	-0.196526	-0.575149	-0.50403	-0.588459	-0.373981	-1.05762	-0.750818	0.186374	-0.663994	-0.391925	0.77157	-0.969222	-0.598168	0.0309639	-1.15824	0	-0.832432	-0.679659	-0.680206	-0.90355	-0.18162	0	-0.0411907	-1.08075	-0.791383	-0.751857	-1.62962
LOC115875527	Est1 DNA/RNA binding domain	1.52143	1.65973	1.28007	1.376	1.19353	1.54971	1.66886	1.48917	1.51044	1.56469	1.62421	1.68325	1.67174	1.34486	1.18351	1.31184	1.39003	1.35484	1.38312	1.10603	1.22324	1.25131	1.51136	1.5863	1.55149	1.65848	1.6565	1.69159
LOC115875528	phosphatase activity. It is involved in the biological process described with protein dephosphorylation	1.93348	1.69148	1.23996	1.34088	1.1451	1.88887	1.62114	1.88027	1.89733	2.02284	1.74282	1.73472	1.5969	1.31777	1.16566	1.23646	1.31755	1.30412	1.40098	1.04712	1.18227	1.20592	1.927	1.78427	1.95535	1.60519	1.6604	1.59783
LOC115875529	dUTP diphosphatase activity. It is involved in the biological process described with dUTP metabolic process	-0.3053	0	-0.145049	-0.337343	0	0	-0.562846	-0.915899	0	0	0	0	0	0	-0.435147	0	-0.866258	0	-0.14577	0	0	0	0	0	0	-1.10259	-0.585945	0
LOC115875530	WD40 repeats	1.78405	1.59177	1.10215	1.30834	1.01159	1.72488	1.59733	1.77707	1.72471	1.85036	1.58438	1.67856	1.51238	1.21254	1.02217	1.07174	1.25463	1.28236	1.38802	0.958042	1.04369	1.03305	1.7899	1.6441	1.74065	1.57473	1.61846	1.5988
LOC115875531	It is involved in the biological process described with ribosome biogenesis	1.9069	1.75471	1.09424	1.57739	1.23286	1.76659	1.64404	1.86405	1.90014	1.95651	1.77156	1.80312	1.68946	1.25896	1.03142	0.992333	1.52756	1.60042	1.60418	1.11841	1.21531	1.36485	1.82789	1.7155	1.75638	1.65273	1.58602	1.69336
LOC115875532	Cob(I)yrinic acid a,c-diamide adenosyltransferase, mitochondrial-like	2.00122	1.74874	1.27843	1.4535	1.19896	1.77924	1.55321	2.0176	1.94777	2.03828	1.71654	1.73986	1.78981	1.35723	1.22393	1.25414	1.37148	1.51377	1.47524	1.17885	1.17941	1.23863	1.7798	1.68248	1.87544	1.51975	1.5438	1.5961
LOC115875533	belongs to the flavoprotein pyridine nucleotide cytochrome reductase family	2.12631	2.09896	2.55647	2.06875	2.55531	1.97926	2.15092	2.11317	2.30261	1.96313	2.03155	2.15628	2.10906	2.49015	2.6706	2.50865	2.1008	1.94334	2.16211	2.50465	2.447	2.71429	1.96263	2.02593	1.94923	2.11604	2.12631	2.21042
LOC115875534	RNA binding	2.47721	2.64084	2.34522	2.57766	2.27996	2.53515	2.48797	2.47842	2.52951	2.42369	2.64236	2.69187	2.58829	2.44623	2.19822	2.3912	2.62067	2.63328	2.47904	2.29482	2.2754	2.26966	2.4717	2.55615	2.5776	2.51435	2.50759	2.44198
LOC115875535	nucleic acid-templated transcription	0.175595	0.480451	-0.291218	-0.112589	-0.0452794	-0.419622	0.51496	-0.0326239	0.170938	0.38847	0.657262	0.377541	0.406549	-0.523427	-0.350227	0	0.121752	0.0204605	-0.47998	-0.10814	0	-0.0276982	-0.417355	-0.841511	0	0.411388	0.542244	0.591247
LOC115875536	methyltransferase activity	1.3651	1.34479	0.907727	0.879447	0.804337	1.29722	1.33168	1.29569	1.38612	1.41349	1.34194	1.30131	1.39112	0.962463	0.892625	0.868092	0.951447	0.878395	0.8085	0.741007	0.786547	0.885459	1.35367	1.24579	1.29219	1.31506	1.32665	1.35332
LOC115875537	Belongs to the universal ribosomal protein uL23 family	3.10826	3.24407	2.74603	3.17103	2.78535	3.20284	3.29013	3.05701	3.1338	3.13398	3.27859	3.25282	3.2008	2.82529	2.71527	2.69754	3.14469	3.18809	3.1803	2.71129	2.78239	2.86237	3.23714	3.2317	3.13969	3.31115	3.30833	3.25092
LOC115875538	phagosome-lysosome fusion	0.268103	0.436445	-0.163181	-0.3901	-0.874335	-0.314733	0.603124	0.450506	0.290953	0.0628483	0.555637	0.192371	0.561326	0.0415248	-0.681526	0.150457	0	0	-1.1703	-0.936764	-0.91707	-0.769172	-0.066283	-1.2308	0.352887	0.564843	0.672827	0.571702
LOC115875539		-0.718188	-0.662788	-1.21751	-1.24215	-1.08767	-0.713839	-0.64049	-0.254085	-1.25874	-0.641743	0	0	-1.98836	-1.21937	-1.03393	-1.39923	0	-1.85157	-1.87489	-1.34032	-1.92269	0	-0.967169	-0.416879	-0.75747	-0.752532	-1.16894	0
LOC115875540		-1.18571	-0.279924	-0.553279	0	-0.419082	-0.572959	0	-1.34932	-1.04222	-1.16559	0	-0.839773	0	0	0	-1.65984	0	0	0	0	0	-1.25725	0	-1.71888	0	0	0	0
LOC115875541	binding. It is involved in the biological process described with	1.84516	1.55339	1.71825	1.30116	1.3687	1.91419	1.83644	1.72588	1.83685	1.97275	1.44269	1.65818	1.55931	1.73888	1.70568	1.7102	1.08754	1.22237	1.59355	1.38329	1.40263	1.32019	1.84329	1.79394	2.10535	1.75779	1.81428	1.93725
LOC115875542		-0.452839	-0.0901742	-0.342187	-0.141074	-0.375688	-0.127832	-0.0655262	-0.451501	-1.01946	0.112444	-0.124792	0.171993	-0.317723	-0.356843	-0.669719	0	0.0131131	-0.357024	-0.0793125	-0.184594	-0.729172	-0.213297	0	0	-0.383495	0	-0.519487	0.322908
LOC115875543		0.14766	0.450971	0.105378	0.120665	-0.155777	-0.0144437	0.0779964	0.111287	0.0910305	0.240662	0.612117	0.566479	0.174317	0.191096	0.139741	-0.0147032	-0.0281289	0.174887	0.215238	-0.495708	0.0554646	-0.0270861	-0.0645601	0.227287	-0.206058	-0.460757	0.148644	0.546102
LOC115875544		0	0	-0.323431	-0.301176	-0.600464	-0.329116	-0.575684	0	0	0	0	0	0	-0.970293	0	0	0	-0.903527	0	0	-0.974646	-0.826747	0	-0.987348	0	-1.10552	0	-0.621536
LOC115875545		-0.351891	0.0348525	-0.631569	-0.0072696	-0.498823	-0.369694	-0.206956	-0.314816	-0.785864	0.0450086	0	0.104558	0	-0.968346	0	-0.92636	0	0	-0.0218088	0	-0.671668	-0.8248	-0.561244	0	-0.54784	-0.0621764	-0.461983	-0.0967098
LOC115875546		-0.539236	-0.273279	-0.841186	-0.722742	-0.696103	-0.956675	-0.69846	-0.573329	-1.04438	0	-0.0332054	-0.188718	-0.597914	-1.22686	-1.2967	0	-0.426779	-1.16009	-0.581352	-0.773784	-0.930182	-0.384343	-1.12079	-0.942884	-0.806353	-0.760023	-1.02153	-0.313831
LOC115875547		-0.302989	-0.202204	-1.12007	-0.568689	-0.591915	-0.8083	-0.719611	-0.239521	-0.488721	-0.180726	-0.293024	-0.0494843	-0.264105	-1.06914	-1.44001	-0.851065	-0.968032	-0.525255	-0.212782	-0.54912	0	-1.22663	0.213021	-1.38723	-1.2507	-0.660297	0	-1.49854
LOC115875548	cysteine-type endopeptidase activity	2.71764	2.92087	3.15245	3.17664	3.19737	2.86569	3.05017	2.79727	2.69604	2.65962	2.88179	2.99245	2.88839	3.13871	3.21998	3.09864	3.19662	3.18687	3.14643	3.17583	3.22461	3.19165	2.93731	2.90557	2.75418	3.03532	3.06063	3.05455
LOC115875549	methyltransferase involved in the maturation of rRNA and in the biogenesis of ribosomal subunits	1.85725	1.95289	1.00957	1.6149	1.03545	1.83065	1.91436	1.86863	1.88478	1.81835	1.96111	1.98836	1.90921	1.23567	0.877988	0.915063	1.47316	1.72995	1.64159	0.868432	1.08279	1.15513	1.79879	1.94141	1.75174	1.88532	1.87438	1.98338
LOC115875550	nucleic acid binding	2.37526	2.44339	1.53811	1.98031	1.48432	2.39073	2.19794	2.33413	2.4206	2.37105	2.47942	2.46278	2.38797	1.74292	1.38293	1.48849	1.79918	2.09221	2.04956	1.22821	1.51293	1.71182	2.37071	2.39015	2.41133	2.16683	2.20007	2.22693
LOC115875551	Belongs to the BI1 family	2.70585	2.65242	2.68651	2.53375	2.64617	2.63825	2.78831	2.68991	2.71692	2.71073	2.63632	2.63958	2.68136	2.62333	2.73401	2.70219	2.60311	2.46135	2.5368	2.61688	2.7175	2.60415	2.64238	2.62673	2.64563	2.78715	2.74864	2.82915
LOC115875552	It is involved in the biological process described with intracellular protein transport	2.41214	2.41817	1.6477	1.96656	1.61694	2.3622	2.22157	2.39181	2.39045	2.45417	2.46515	2.37977	2.40959	1.73426	1.59449	1.61437	1.88586	1.90752	2.10631	1.43476	1.6468	1.76927	2.37395	2.31133	2.40131	2.1864	2.2678	2.2105
LOC115875553	Belongs to the eukaryotic-type primase small subunit family	1.55823	1.42532	0.359546	0.996596	0.408317	1.4122	1.3025	1.55068	1.52717	1.59683	1.46713	1.38495	1.42389	0.6967	0.166131	0.215807	0.833086	1.00936	1.14734	0.0500725	0.591242	0.583635	1.34969	1.43728	1.44964	1.25911	1.32654	1.32186
LOC115875554		-0.474967	-0.151883	-0.191269	-0.301661	-0.601434	-0.30019	-0.359774	-0.920278	-0.245199	-0.259424	0.121791	0.0663931	-0.643833	-0.573808	0	0	0	-0.904982	0	0	-0.976101	-0.828202	-0.564646	-0.0857127	-0.250212	-0.129248	-0.0260525	-0.924021
LOC115875555	GINS complex protein	2.02134	2.06052	1.42409	1.74753	1.43594	1.94758	1.99027	1.97901	2.0244	2.06061	2.12156	2.04406	2.01594	1.50392	1.37388	1.39446	1.72554	1.74235	1.7747	1.40552	1.47926	1.42304	1.8884	1.96692	1.98742	1.92488	1.99171	2.05422
LOC115875556	RWD domain-containing protein	1.82477	1.80247	1.10246	1.46907	1.11551	1.73355	1.74572	1.88714	1.8007	1.78647	1.83348	1.84129	1.73265	1.15739	1.13305	1.01692	1.39219	1.50317	1.51185	1.06217	1.10503	1.17935	1.75791	1.73023	1.71251	1.69992	1.78137	1.75586
LOC115875557	Glyoxalase domain-containing protein	2.04992	1.93592	2.05446	1.99061	1.96988	2.00962	1.83986	2.07935	2.07371	1.99671	1.89348	1.9046	2.00968	2.0109	2.11652	2.03597	2.01846	1.89759	2.05579	1.95286	1.83298	2.12382	2.02758	2.01839	1.9829	1.79995	1.88483	1.8348
LOC115875558	Belongs to the sodium neurotransmitter symporter (SNF) (TC 2.A.22) family	1.28115	1.36462	0.992978	1.01739	0.931138	1.25665	1.09775	1.36529	1.2807	1.19746	1.15307	1.19399	1.74679	1.06779	0.929832	0.981316	1.05434	0.984377	1.01345	1.03579	0.831845	0.925783	1.22734	1.4064	1.13622	1.08218	1.08006	1.13099
LOC115875559	Catalytic subunit of the tRNA-splicing ligase complex that acts by directly joining spliced tRNA halves to mature-sized tRNAs by incorporating the precursor-derived splice junction phosphate into the mature tRNA as a canonical 3',5'- phosphodiester. May act as a RNA ligase with broad substrate specificity, and may function toward other RNAs	1.44705	1.53353	0.573371	1.04627	0.664777	1.38519	1.3605	1.36844	1.40056	1.57216	1.58153	1.48178	1.53728	0.788777	0.46633	0.465007	0.959688	1.00955	1.16956	0.500002	0.684722	0.809606	1.30378	1.40233	1.44945	1.29038	1.35292	1.43819
LOC115875560	Belongs to the TRAFAC class myosin-kinesin ATPase superfamily. Kinesin family	2.13617	2.10889	1.69364	1.84309	1.79634	2.18847	2.15695	2.1079	2.18712	2.11348	2.07362	2.15549	2.09756	1.68223	1.64425	1.75443	1.80815	1.77921	1.94191	1.72494	1.7801	1.88397	2.16492	2.157	2.24349	2.1116	2.11952	2.23972
LOC115875561	SWI complex, BAF60b domains	1.7619	1.77271	1.14101	1.37828	1.21095	1.77596	1.77864	1.66584	1.82145	1.79842	1.7896	1.80598	1.72257	1.2483	1.05509	1.11965	1.32854	1.32207	1.48425	1.13008	1.21894	1.28382	1.70429	1.84795	1.77564	1.75625	1.79791	1.78177
LOC115875562	Thioredoxin	1.36083	1.30247	0.609866	0.94457	0.63012	1.25692	1.22657	1.29135	1.35419	1.43696	1.28762	1.36668	1.2531	0.704838	0.466877	0.657882	0.858093	0.981494	0.994122	0.4382	0.766666	0.685494	1.24485	1.18356	1.34234	1.16673	1.17536	1.33762
LOC115875563	Broad-Complex, Tramtrack and Bric a brac	1.35446	1.48771	0.768723	1.03331	0.737849	1.36754	1.46113	1.32166	1.35783	1.3839	1.49758	1.53225	1.43329	0.858525	0.574807	0.872839	1.01729	0.992238	1.0904	0.66239	0.741568	0.809589	1.32679	1.35705	1.41879	1.45281	1.41125	1.51934
LOC115875564	nucleic acid binding	1.55912	1.38348	1.15669	1.10152	1.26047	1.47349	1.08978	1.55476	1.55767	1.56492	1.53299	1.29242	1.32502	1.17562	1.29072	1.00372	0.983668	1.14848	1.17241	1.2104	1.21217	1.35885	1.44046	1.38521	1.59478	1.15413	1.13758	0.977619
LOC115875565	WH2 motif	1.75696	1.85594	1.777	1.89486	1.91675	1.92346	2.00131	1.69623	1.79009	1.78457	1.76727	1.92496	1.8756	1.76013	1.7257	1.84516	1.93398	1.83494	1.91566	1.83191	1.9155	2.00284	1.82523	2.00164	1.94352	1.99239	1.97615	2.03538
LOC115875566		1.16744	1.28838	0.813545	1.08631	0.794401	1.1687	1.28821	1.14657	1.211	1.14474	1.17546	1.35783	1.33185	0.87435	0.76822	0.798064	1.08926	1.01119	1.15847	0.711084	0.778551	0.893567	1.18887	1.24635	1.07086	1.33309	1.23063	1.30091
LOC115875567	Progestin and adipoQ receptor family member	-0.642796	-0.285176	-0.791415	-0.559696	-1.16217	-0.160817	-1.01929	-0.346338	-0.817386	-0.764665	0	-0.387695	-0.467832	-0.823777	-0.768676	-0.781791	-0.898757	0	-0.780329	-1.32494	-1.00422	-1.15735	0	0	-0.482451	-1.13509	-0.493505	-1.42926
LOC115875568		0.829684	1.00571	0.334278	0.746357	0.281476	1.00673	1.018	0.83196	0.746501	0.910589	1.04269	0.905966	1.06847	0.374356	0.344026	0.284454	0.7967	0.630786	0.811587	0.0694831	0.348814	0.426131	1.0503	0.982025	0.987854	1.11143	1.00176	0.940806
LOC115875569	Cytochrome c oxidase assembly protein PET191	1.96794	2.03671	1.12963	1.63546	1.24049	2.03752	1.82188	2.03858	1.89443	1.9708	2.0626	1.98863	2.05889	1.34072	1.00637	1.0418	1.60503	1.66021	1.64113	1.20916	1.23371	1.27862	2.10672	2.06472	1.94111	1.74847	1.85929	1.85788
LOC115875570		0.364278	0.359675	0.0613897	0.310646	-0.0942563	0.146066	0.434273	0.250451	0.205371	0.63701	0.140997	0.432319	0.505708	0.0381299	-0.0627428	0.208782	0.409236	0.222282	0.30042	-0.217865	-0.106401	0.0414972	-0.0394425	0.351069	0.126572	0.389899	0.497068	0.415851
LOC115875571	Pao retrotransposon peptidase	-0.278023	-0.0659295	-0.681815	0.317273	0.0488953	-0.00874775	0.279684	-0.842547	-0.0664411	0.0749182	-0.269631	0.156023	-0.0841814	-0.797107	-0.463253	-0.785085	0.241856	0.289467	0.420497	0.329091	-0.801459	0.619054	-0.168156	0	0.141913	0.260794	0.349406	0.228852
LOC115875572	Tetratricopeptide repeat protein	1.16101	1.03409	0.726995	0.836607	0.678242	1.10366	1.0875	1.18785	1.19575	1.09942	0.967483	1.10199	1.03281	0.813491	0.715881	0.651613	0.896286	0.756598	0.856939	0.54928	0.710303	0.775143	1.10453	1.06969	1.13677	1.05923	1.0808	1.12248
LOC115875573	It is involved in the biological process described with regulation of transcription, DNA-templated	1.00547	1.06934	0.595556	0.847608	0.677154	0.983163	1.16577	0.973127	0.986308	1.05698	1.0313	1.09706	1.07967	0.661628	0.460281	0.664757	0.740669	0.877586	0.92457	0.567691	0.641337	0.822434	0.88074	1.10508	0.963669	1.07658	1.18384	1.2369
LOC115875574	nucleosome binding	1.22898	1.24761	0.753544	0.825563	0.736352	1.11863	1.22675	1.17149	1.2809	1.23456	1.23813	1.37766	1.12703	0.760161	0.692996	0.807476	0.791636	0.857962	0.82709	0.602147	0.736626	0.870284	1.13384	0.988437	1.2336	1.26423	1.16507	1.25094
LOC115875575	Belongs to the isocitrate and isopropylmalate dehydrogenases family	2.37158	2.67	2.39597	2.59122	2.39495	2.46426	2.57238	2.33813	2.37503	2.40158	2.64615	2.76098	2.60287	2.41707	2.47056	2.30027	2.66402	2.51549	2.59415	2.34263	2.42874	2.41348	2.44858	2.47805	2.46613	2.62205	2.62729	2.4678
LOC115875576	Belongs to the cytochrome b5 family	0.903931	1.03011	0.348114	0.71276	0.466114	0.817455	1.02104	1.04305	0.907338	0.761403	0.94577	1.06722	1.07735	0.225169	0.337174	0.481999	0.747884	0.537448	0.852948	0.347251	0.648952	0.402139	0.86272	0.71866	0.870985	1.13134	1.0454	0.886386
LOC115875577	Calmodulin. Source PGD	3.45608	3.36302	3.26739	3.31666	3.27973	3.43639	3.45313	3.46706	3.4525	3.44869	3.29912	3.38361	3.40634	3.20284	3.29798	3.30136	3.3618	3.28972	3.29847	3.14141	3.27183	3.42596	3.41791	3.385	3.50625	3.4713	3.43911	3.44899
LOC115875578		0.350302	-0.229334	-0.115249	0.404839	0.00656119	0.203053	-0.148846	0.0640313	0.195043	0.791832	0	-0.329509	-0.358493	0.0125611	-0.358307	0	0	0.681387	0.53313	0.164606	0	-0.144923	0	0	0.609159	-0.122662	0.0929555	-0.416833
LOC115875581	nucleic acid binding	0.49028	0.528884	0.115853	0.0820248	0.148883	0.490913	0.414735	0.493288	0.576376	0.401175	0.456895	0.652071	0.477685	0.21234	0.0709497	0.0642691	0.0178839	0.024932	0.203259	0.129516	0.0263645	0.290768	0.355284	0.47375	0.643705	0.340858	0.454545	0.448801
LOC115875593	Domain of unknown function (DUF4780)	-0.649528	-0.313862	-0.639106	-0.569368	-0.883126	0.0239701	-0.918611	0.0125676	-0.856421	-1.10473	-0.677757	0	-0.263829	-0.38569	-0.710801	-0.820826	-0.460671	-0.428069	-0.819364	-0.886857	-1.04325	-0.719265	0.0671694	0.00474094	0	-0.998035	-0.289501	-1.4683
[truncated: 16,074 more rows]

## Sheet: Table S4
Table S4. Expression levels of Sodalis pierantonius genes in the different cell types. Gene expression levels, assessed as Log10(TPM) values in peripheral bacteriocytes (PB), central bacteriocytes (CB) and epithelial cells (EC) from symbiotic insects (S) kept on grain diet (GR), starch diet (ST) and under starvation (N). Sodalis pierantonius gene identifier (column A) and protein description (col…
[truncated: 4,079 more rows]

[truncated: 4 more sheets: Table S5, Table S6, Table S7, Table S8]
